# Supplementary material for: Variability of Gene Expression Identifies Transcriptional Regulators of Early Human Embryonic Development
Source: PLoS Genet. 2015 Aug 19;11(8):e1005428. doi: 10.1371/journal.pgen.1005428 (PMC4546122; doi:10.1371/journal.pgen.1005428)
Supplement: S5 Table — (XLSX) [file pgen.1005428.s020.xlsx]

## Sheet: table_maternal_zygote
GeneSymbol	SDC(4-cell)	Oocyte Median Expression	hESC Median Expression	4-cell Median Expression	4-cell Average Expression State
DPPA3	0.225802	11.7361	2.41518	12.2644	HIGH
ADCY3	0.197981	3.30427	2.32825	4.01911	MEDIUM
AKAP13	0.389734	4.85765	3.28775	4.25433	MEDIUM
APC	0.315273	4.55109	1.54827	3.8583	MEDIUM
ARHGAP26	0.298272	3.37895	1.87337	4.18978	MEDIUM
ATF2	0.390949	5.05504	2.04412	6.47444	MEDIUM
ATP2B1	0.365876	6.63805	3.2046	4.85527	MEDIUM
BAZ2A	0.185391	5.8681	3.42548	5.67128	MEDIUM
BCL2L13	0.199929	5.77006	3.33545	5.42782	MEDIUM
BIRC2	0.351098	5.88573	3.12476	4.26346	MEDIUM
BIRC6	0.232252	4.03686	3.00119	3.44806	MEDIUM
BTRC	0.323265	4.22917	2.06344	5.64131	MEDIUM
C10orf118	0.347533	5.30085	2.89246	2.82012	MEDIUM
C22orf13	0.297635	5.51259	3.42314	5.45197	MEDIUM
CCDC42B	0.208366	3.62006	2.12422	3.46751	MEDIUM
CDK11A	0.249885	4.05291	3.20693	4.0679	MEDIUM
CHD6	0.284899	3.65695	3.34314	3.20153	MEDIUM
CHD8	0.325363	4.64325	3.47586	4.08253	MEDIUM
CLOCK	0.244574	6.46855	2.74528	6.03373	MEDIUM
CNOT4	0.287486	5.06846	3.27516	5.6293	MEDIUM
EP300	0.266643	4.42265	3.1491	4.44474	MEDIUM
EPB41L5	0.345782	5.10877	2.91305	5.09995	MEDIUM
ERI1	0.39716	4.74229	3.46018	4.76021	MEDIUM
ESPL1	0.378563	3.78473	1.92553	2.96546	MEDIUM
FAT1	0.35652	3.20445	2.87684	2.89303	MEDIUM
FMN1	0.21952	3.7795	0.937451	4.46219	MEDIUM
FOXJ3	0.271107	3.16723	1.98457	5.14534	MEDIUM
FOXO3	0.293959	6.23586	3.46063	4.96701	MEDIUM
FOXO3B	0.322146	3.37121	2.58152	2.62689	MEDIUM
GLIPR1	0.350938	4.03007	0.885671	3.94314	MEDIUM
GNA13	0.302587	4.64544	2.19479	6.09038	MEDIUM
GOLGA3	0.368719	4.80517	1.70513	4.31329	MEDIUM
GTF2H2	0.39386	4.1658	2.74412	3.32592	MEDIUM
GTF2H2C	0.370784	4.23515	2.57938	3.37885	MEDIUM
HELZ	0.264057	5.35541	3.39484	4.96567	MEDIUM
HIC2	0.217603	6.80037	3.26677	5.62339	MEDIUM
HIVEP1	0.378257	3.2272	0.773009	4.21149	MEDIUM
HOOK3	0.20033	3.34577	1.29335	2.97937	MEDIUM
KCTD10	0.313523	3.94392	3.31063	5.30011	MEDIUM
KIAA1731	0.411598	4.87048	1.26398	3.66022	MEDIUM
LAMC1	0.365416	3.91326	2.82377	2.90982	MEDIUM
LCOR	0.260683	4.77268	0.502588	4.37705	MEDIUM
LOC100303728	0.152687	3.46501	2.1194	2.83815	MEDIUM
LOC642236	0.374861	3.27552	2.92464	3.90979	MEDIUM
LOC91948	0.238735	4.55739	0.8604	5.04236	MEDIUM
LRRFIP2	0.299539	3.85618	3.11235	4.7523	MEDIUM
MED13	0.218289	5.14951	2.52153	5.76921	MEDIUM
MED15	0.36545	6.28904	2.75396	5.70769	MEDIUM
MLL3	0.137595	7.0048	2.0864	6.37159	MEDIUM
MSL2	0.134213	5.29824	1.83391	5.3923	MEDIUM
NBPF16	0.367343	3.24358	2.17068	2.77001	MEDIUM
NECAP2	0.251603	8.39494	3.34121	6.40668	MEDIUM
NPAT	0.341753	6.08841	2.30751	5.06929	MEDIUM
NUP98	0.418813	4.73544	3.25138	4.34238	MEDIUM
OPA1	0.316361	3.57201	3.39968	3.85941	MEDIUM
PCDH11Y	0.239063	4.15082	1.37502	2.9674	MEDIUM
PDPK1	0.129662	5.79001	2.99964	6.42271	MEDIUM
PHF14	0.156854	5.23299	3.48544	5.11137	MEDIUM
PIWIL2	0.322595	4.55769	0.423269	3.63779	MEDIUM
POLR2A	0.332094	3.95271	3.48331	3.56934	MEDIUM
POLR2J3	0.30152	4.13327	2.90937	3.96623	MEDIUM
POMZP3	0.0854831	7.63654	1.76622	6.52627	MEDIUM
PPP1R13B	0.242891	3.41136	1.28607	5.01948	MEDIUM
RANBP2	0.39644	3.18614	3.23636	1.88463	MEDIUM
RCC1	0.389084	3.36565	3.35359	3.38136	MEDIUM
RIOK3	0.22907	6.1907	3.33594	7.33227	MEDIUM
RMI1	0.480629	4.20936	2.53735	3.27891	MEDIUM
SCAPER	0.399296	6.65227	0.92897	4.92313	MEDIUM
SEH1L	0.279832	4.88247	2.76647	5.06869	MEDIUM
SIKE1	0.368539	3.21847	2.57593	4.01443	MEDIUM
SLAIN2	0.345259	3.82018	2.4041	2.95145	MEDIUM
SLC25A44	0.471943	3.64053	3.53029	4.66854	MEDIUM
SLC7A7	0.352528	7.27869	0.54556	6.19405	MEDIUM
SMARCB1	0.332941	5.2455	3.03676	6.05591	MEDIUM
SMURF1	0.370821	4.53871	1.96763	4.79398	MEDIUM
SPATA2	0.254561	5.92577	1.00603	5.25802	MEDIUM
SPATA5	0.33338	4.01528	1.616	3.78299	MEDIUM
SSX2IP	0.454751	3.74077	2.31123	2.62201	MEDIUM
SUDS3	0.284762	6.14685	3.2226	5.76032	MEDIUM
TMEM50B	0.312487	6.76277	0.789119	5.21901	MEDIUM
TMX3	0.321194	4.10289	1.17955	4.3026	MEDIUM
TOX4	0.348981	3.96424	3.06252	4.97234	MEDIUM
UHRF2	0.321276	6.16091	2.41726	5.6785	MEDIUM
ULK4	0.369611	4.44714	0.587644	4.6325	MEDIUM
UNKL	0.25692	8.49504	3.0061	5.9977	MEDIUM
USP47	0.337062	4.93771	2.82808	2.09677	MEDIUM
WDR76	0.348199	4.00639	2.54577	4.74039	MEDIUM
ZFHX3	0.373054	3.98993	0.467149	3.4347	MEDIUM
ZNF200	0.363614	5.11261	3.18623	6.32785	MEDIUM
ZNF267	0.433376	5.15779	2.01611	4.39388	MEDIUM
