# Supplementary material for: Variability of Gene Expression Identifies Transcriptional Regulators of Early Human Embryonic Development
Source: PLoS Genet. 2015 Aug 19;11(8):e1005428. doi: 10.1371/journal.pgen.1005428 (PMC4546122; doi:10.1371/journal.pgen.1005428)
Supplement: S6 Table — (XLSX) [file pgen.1005428.s021.xlsx]

## Sheet: table_zygotic_active
GeneSymbol	SDC(4-cell)	Oocyte Median Expression	hESC Median Expression	4-cell Median Expression	4-cell Average Expression State	OCT4 Target	SOX2 Target	NANOG Target
ABCE1	0.342108	4.15792	4.79781	4.31228	MEDIUM	FALSE	FALSE	FALSE
ACTR3	0.357943	4.67886	5.94363	5.17743	MEDIUM	FALSE	FALSE	FALSE
AFF1	0.274959	2.22303	0.403385	4.25524	MEDIUM	FALSE	FALSE	FALSE
AHCY	0.259244	6.13254	7.40141	6.63718	MEDIUM	FALSE	FALSE	FALSE
AIFM1	0.434225	3.10053	3.76558	6.08561	MEDIUM	FALSE	FALSE	FALSE
ALDOA	0.33894	2.19099	8.39942	5.57734	MEDIUM	FALSE	FALSE	FALSE
ANAPC11	0.398096	6.99648	7.26786	5.62598	MEDIUM	FALSE	FALSE	FALSE
ANKRD17	0.243335	5.65718	4.29049	4.81431	MEDIUM	FALSE	FALSE	FALSE
AP1G1	0.327461	1.95249	2.71893	2.95579	MEDIUM	FALSE	FALSE	TRUE
AP2M1	0.245789	3.18895	7.80758	5.79268	MEDIUM	FALSE	FALSE	FALSE
APEX1	0.220931	6.18049	8.13094	6.69324	MEDIUM	FALSE	TRUE	FALSE
API5	0.331266	4.36007	4.66589	4.56589	MEDIUM	FALSE	FALSE	FALSE
ARF3	0.412536	3.71582	4.71872	5.66277	MEDIUM	FALSE	TRUE	TRUE
ARID1A	0.27331	5.57296	4.71854	4.17198	MEDIUM	FALSE	FALSE	FALSE
ARID1B	0.37137	1.57853	2.36758	1.80952	MEDIUM	TRUE	TRUE	TRUE
ARL6IP1	0.195732	6.31869	7.42221	7.1613	MEDIUM	FALSE	FALSE	FALSE
ARMC1	0.223297	7.95201	4.54187	7.06807	MEDIUM	FALSE	FALSE	FALSE
ARPC1A	0.342354	3.77231	6.12605	4.67529	MEDIUM	FALSE	FALSE	FALSE
ARPC2	0.245642	8.49992	8.54273	6.79467	MEDIUM	FALSE	FALSE	FALSE
ATAD3A	0.315443	1.32872	4.41811	2.91471	MEDIUM	FALSE	FALSE	FALSE
ATF4	0.169535	4.40799	8.19515	6.84199	MEDIUM	FALSE	TRUE	TRUE
ATIC	0.386413	3.85062	6.78076	4.84143	MEDIUM	FALSE	FALSE	FALSE
ATP5J	0.439827	5.41097	6.56692	5.44914	MEDIUM	FALSE	FALSE	FALSE
ATP5SL	0.232721	3.44023	5.46142	4.86164	MEDIUM	FALSE	FALSE	FALSE
ATP6V1D	0.328146	7.81423	5.84596	6.95049	MEDIUM	TRUE	FALSE	FALSE
AZIN1	0.269033	3.60301	5.64209	4.95252	MEDIUM	FALSE	FALSE	FALSE
BAT1	0.358328	1.99115	6.84848	5.54745	MEDIUM	FALSE	FALSE	FALSE
BAT2L2	0.242275	5.68119	5.66115	5.06216	MEDIUM	FALSE	FALSE	FALSE
BAZ1B	0.189149	6.85678	4.88938	5.7786	MEDIUM	FALSE	FALSE	FALSE
BCAS2	0.456812	5.89691	6.05103	6.69943	MEDIUM	FALSE	FALSE	FALSE
BCL2L1	0.404235	1.99	3.7293	3.86909	MEDIUM	FALSE	FALSE	FALSE
BCR	0.340487	0.981588	3.48093	3.47468	MEDIUM	FALSE	FALSE	FALSE
BRIP1	0.350519	1.52928	2.26653	2.07146	MEDIUM	FALSE	TRUE	FALSE
BSG	0.312922	3.66984	5.58214	5.67196	MEDIUM	FALSE	FALSE	FALSE
BTF3L4	0.295011	1.51307	5.67325	5.16324	MEDIUM	FALSE	FALSE	FALSE
BUB3	0.273975	6.33338	6.04724	6.12928	MEDIUM	TRUE	TRUE	TRUE
C11orf31	0.21745	7.61972	7.71822	6.51699	MEDIUM	FALSE	FALSE	FALSE
C11orf58	0.193656	5.38371	6.76819	5.96651	MEDIUM	FALSE	FALSE	FALSE
C15orf23	0.302451	7.0854	5.21089	6.53088	MEDIUM	FALSE	FALSE	FALSE
C16orf53	0.334028	2.3376	4.93417	5.00265	MEDIUM	FALSE	FALSE	FALSE
C16orf61	0.300966	7.67265	5.89418	6.71848	MEDIUM	FALSE	FALSE	FALSE
C16orf72	0.315679	2.7629	3.34089	5.06581	MEDIUM	FALSE	FALSE	FALSE
C16orf88	0.236695	6.4572	6.54305	6.548	MEDIUM	FALSE	FALSE	FALSE
C1orf144	0.374174	3.57407	5.09084	4.96416	MEDIUM	FALSE	FALSE	FALSE
C1orf77	0.421615	1.54344	5.45704	4.51294	MEDIUM	FALSE	FALSE	FALSE
C20orf11	0.468433	4.06822	5.37011	4.09445	MEDIUM	FALSE	FALSE	FALSE
C21orf45	0.170825	8.92467	6.99487	6.8887	MEDIUM	FALSE	FALSE	FALSE
C6orf106	0.172823	3.96332	3.64979	5.41336	MEDIUM	FALSE	FALSE	FALSE
C6orf130	0.391354	6.78972	5.54273	5.78813	MEDIUM	FALSE	TRUE	FALSE
CACYBP	0.20547	4.38338	6.37887	4.15162	MEDIUM	FALSE	FALSE	FALSE
CALU	0.304327	5.56396	6.6558	5.26415	MEDIUM	FALSE	FALSE	FALSE
CAMLG	0.252087	7.78425	5.4642	6.39496	MEDIUM	FALSE	FALSE	FALSE
CANX	0.233833	4.19702	6.56158	4.6172	MEDIUM	FALSE	FALSE	FALSE
CCT2	0.235351	7.40848	8.57163	7.12126	MEDIUM	FALSE	FALSE	FALSE
CCT3	0.278722	5.54888	8.63367	7.00035	MEDIUM	FALSE	FALSE	FALSE
CD164	0.312548	6.0059	3.82486	6.18654	MEDIUM	FALSE	FALSE	FALSE
CDC42	0.347856	4.05996	5.57634	4.77415	MEDIUM	FALSE	FALSE	FALSE
CDCA5	0.387653	3.61226	5.81031	3.23269	MEDIUM	FALSE	FALSE	FALSE
CDK11B	0.289444	5.12496	4.44081	5.25504	MEDIUM	FALSE	FALSE	FALSE
CENPN	0.279718	2.64486	4.29237	1.81449	MEDIUM	FALSE	FALSE	FALSE
CHCHD2	0.312901	8.24221	9.10188	7.42909	MEDIUM	FALSE	FALSE	FALSE
CHCHD8	0.369203	5.58485	7.25649	5.78944	MEDIUM	FALSE	FALSE	FALSE
CHERP	0.266311	5.50261	4.37492	4.55524	MEDIUM	FALSE	FALSE	FALSE
CIAPIN1	0.298452	6.89581	5.54814	6.14446	MEDIUM	FALSE	FALSE	FALSE
CKAP5	0.233898	6.3767	3.62726	5.26753	MEDIUM	FALSE	FALSE	FALSE
CLEC2D	0.0914196	3.86664	4.32637	3.80972	MEDIUM	FALSE	FALSE	FALSE
CLEC4GP1	0.184861	1.93232	2.3363	2.79045	MEDIUM	FALSE	FALSE	FALSE
CLIC4	0.229783	3.97728	5.57113	4.44774	MEDIUM	FALSE	TRUE	TRUE
CNOT1	0.370028	2.13369	5.0714	4.20457	MEDIUM	FALSE	FALSE	FALSE
CNOT2	0.385537	7.44411	6.01515	5.52151	MEDIUM	FALSE	FALSE	FALSE
COPE	0.284728	4.70905	5.97473	5.54063	MEDIUM	FALSE	FALSE	TRUE
COPS4	0.250741	4.65914	5.21675	5.83463	MEDIUM	FALSE	FALSE	FALSE
COX4NB	0.348972	7.21292	5.31914	5.18395	MEDIUM	FALSE	FALSE	FALSE
COX6A1	0.24722	7.97793	9.1889	7.17553	MEDIUM	FALSE	FALSE	TRUE
CRK	0.351115	8.05507	6.48137	6.20239	MEDIUM	FALSE	FALSE	FALSE
CRKL	0.176942	6.41899	4.62321	6.35402	MEDIUM	FALSE	FALSE	FALSE
CS	0.157364	5.61739	6.02483	7.05919	MEDIUM	FALSE	FALSE	TRUE
CSNK1A1	0.311476	5.45055	6.56886	5.35439	MEDIUM	FALSE	FALSE	FALSE
CSNK2A1	0.301434	4.91188	5.66687	6.11245	MEDIUM	FALSE	FALSE	FALSE
CSTF1	0.377837	4.19892	4.32035	6.71579	MEDIUM	FALSE	FALSE	TRUE
CTNNA1	0.293569	5.82412	6.20038	6.60851	MEDIUM	FALSE	FALSE	FALSE
CTNND1	0.290071	6.1751	5.04547	6.2483	MEDIUM	FALSE	FALSE	FALSE
CTSB	0.184464	3.61766	3.66392	5.27427	MEDIUM	FALSE	FALSE	FALSE
CTSL2	0.279493	6.82054	6.79819	6.11906	MEDIUM	FALSE	FALSE	TRUE
CUL4B	0.352299	2.9827	1.84955	4.20157	MEDIUM	FALSE	FALSE	FALSE
CYB5B	0.37471	3.491	4.76472	4.24706	MEDIUM	FALSE	FALSE	FALSE
CYB5R3	0.210039	3.29467	5.46336	3.90573	MEDIUM	FALSE	FALSE	FALSE
CYCS	0.381292	2.19413	6.6311	3.09056	MEDIUM	FALSE	FALSE	FALSE
DBF4	0.376924	5.74933	4.37043	4.16623	MEDIUM	FALSE	FALSE	FALSE
DCTN5	0.25535	2.34737	4.48658	5.34711	MEDIUM	FALSE	FALSE	FALSE
DDA1	0.259359	2.73544	1.96914	2.83511	MEDIUM	FALSE	FALSE	FALSE
DDB1	0.367049	5.14652	5.75685	5.34442	MEDIUM	FALSE	FALSE	FALSE
DDX1	0.295093	4.78467	6.55334	4.85725	MEDIUM	FALSE	FALSE	FALSE
DDX24	0.301966	6.01772	5.16778	6.05197	MEDIUM	FALSE	FALSE	FALSE
DDX5	0.32375	4.46318	8.13833	6.40005	MEDIUM	FALSE	TRUE	TRUE
DDX54	0.255421	4.52498	3.82169	4.60222	MEDIUM	FALSE	FALSE	FALSE
DHX33	0.41046	4.608	4.31075	3.77203	MEDIUM	FALSE	FALSE	FALSE
DHX36	0.317972	4.57953	5.47236	3.84719	MEDIUM	FALSE	FALSE	FALSE
DIABLO	0.388239	3.30248	5.12804	5.32607	MEDIUM	FALSE	FALSE	FALSE
DNAJB11	0.340557	3.03009	5.99403	5.99673	MEDIUM	FALSE	FALSE	FALSE
DNAJB6	0.259676	7.48201	6.99923	6.03043	MEDIUM	FALSE	FALSE	FALSE
DNAJC2	0.282077	6.78913	6.76774	4.75815	MEDIUM	FALSE	FALSE	FALSE
DNAJC3	0.331181	6.69137	4.05087	4.90861	MEDIUM	FALSE	FALSE	FALSE
DNAJC8	0.287839	6.2399	6.7658	6.91105	MEDIUM	FALSE	FALSE	TRUE
DPY19L2P2	0.22298	1.89936	0.761395	2.80942	MEDIUM	FALSE	FALSE	FALSE
DSG2	0.19855	1.71867	4.46525	1.77141	MEDIUM	FALSE	FALSE	FALSE
DULLARD	0.24973	5.17224	5.51914	5.85918	MEDIUM	FALSE	FALSE	FALSE
DYNC1LI2	0.249281	5.36942	5.00093	5.45343	MEDIUM	FALSE	FALSE	FALSE
EEF1A1P9	0.0972473	4.04047	5.26563	5.46691	MEDIUM	FALSE	FALSE	FALSE
EEF2	0.235911	5.55941	6.26124	6.96445	MEDIUM	FALSE	TRUE	TRUE
EIF1B	0.314541	6.29787	7.49011	6.41983	MEDIUM	FALSE	FALSE	FALSE
EIF2A	0.204563	6.47975	4.38828	6.76484	MEDIUM	FALSE	FALSE	FALSE
EIF3C	0.313683	3.87067	7.2319	5.83255	MEDIUM	FALSE	FALSE	FALSE
EIF3CL	0.337616	2.83469	6.29013	4.86409	MEDIUM	FALSE	FALSE	FALSE
EIF3I	0.384528	5.9972	8.43559	5.6203	MEDIUM	FALSE	FALSE	FALSE
EIF4B	0.165923	5.78609	7.42837	7.17388	MEDIUM	FALSE	FALSE	TRUE
EIF4G2	0.244412	5.81097	6.90049	6.49978	MEDIUM	FALSE	TRUE	TRUE
EIF4H	0.332011	6.35716	7.56587	5.90711	MEDIUM	FALSE	FALSE	FALSE
EIF5	0.172324	6.2628	7.00985	5.89339	MEDIUM	FALSE	FALSE	FALSE
EIF5B	0.291977	8.3686	6.41202	5.80078	MEDIUM	FALSE	FALSE	FALSE
ELAC2	0.31787	3.39677	3.6593	4.68188	MEDIUM	FALSE	FALSE	FALSE
ELOF1	0.268045	3.12168	6.29302	7.1996	MEDIUM	FALSE	FALSE	FALSE
EMG1	0.372376	3.74242	6.77411	4.49678	MEDIUM	FALSE	FALSE	FALSE
ENAH	0.210873	4.00257	5.00122	3.82443	MEDIUM	FALSE	FALSE	FALSE
ENSA	0.489869	2.52919	3.85281	4.86968	MEDIUM	FALSE	TRUE	TRUE
ENY2	0.144305	7.91658	5.9651	6.41792	MEDIUM	FALSE	FALSE	FALSE
ERICH1	0.416867	4.81106	4.11873	4.95903	MEDIUM	FALSE	FALSE	FALSE
EXOSC10	0.383203	3.97166	4.96402	3.90213	MEDIUM	FALSE	FALSE	FALSE
FAM104A	0.268132	7.42306	4.98271	6.38853	MEDIUM	FALSE	FALSE	FALSE
FAM18B	0.23356	4.07474	4.35275	5.39683	MEDIUM	FALSE	FALSE	FALSE
FAM96B	0.334739	6.26248	4.99212	5.60927	MEDIUM	FALSE	FALSE	FALSE
FBXO27	0.293177	6.30195	3.83676	5.56079	MEDIUM	FALSE	FALSE	FALSE
FMR1	0.397826	2.47431	2.67899	2.31024	MEDIUM	FALSE	FALSE	FALSE
FOXM1	0.356637	1.05375	4.58463	4.85788	MEDIUM	FALSE	FALSE	FALSE
FRG1B	0.327251	2.92941	2.83204	3.77846	MEDIUM	FALSE	FALSE	FALSE
FUBP1	0.45827	5.08679	5.73565	4.07486	MEDIUM	FALSE	FALSE	FALSE
FXR1	0.314012	3.83162	4.92029	4.44761	MEDIUM	FALSE	FALSE	TRUE
GATS	0.289387	2.56202	0.864974	2.81279	MEDIUM	FALSE	FALSE	FALSE
GBP5	0.266661	2.39859	0.166579	2.72422	MEDIUM	FALSE	FALSE	FALSE
GHITM	0.258945	2.27456	5.87935	5.34135	MEDIUM	FALSE	FALSE	FALSE
GMNN	0.31144	7.07519	7.1216	6.99275	MEDIUM	FALSE	FALSE	FALSE
GNAI3	0.326136	3.53643	4.72379	5.15784	MEDIUM	FALSE	FALSE	FALSE
GNG5	0.219713	7.41373	7.92906	6.95749	MEDIUM	FALSE	FALSE	FALSE
GOLGA7	0.288462	6.4176	4.58901	6.65976	MEDIUM	FALSE	FALSE	FALSE
GOSR1	0.385792	3.85029	4.30846	3.96385	MEDIUM	FALSE	FALSE	FALSE
GPI	0.279338	2.82377	6.34616	5.14608	MEDIUM	FALSE	FALSE	FALSE
GPKOW	0.398184	2.02112	1.68108	5.05471	MEDIUM	FALSE	FALSE	FALSE
GRPEL1	0.316325	7.12829	5.27332	7.30302	MEDIUM	FALSE	FALSE	FALSE
GSPT1	0.26236	5.02247	5.01149	5.57687	MEDIUM	FALSE	FALSE	FALSE
GTF2H2B	0.225294	2.97261	2.39318	2.1124	MEDIUM	FALSE	FALSE	FALSE
GTF3C2	0.255155	3.23572	4.90358	5.68266	MEDIUM	FALSE	FALSE	FALSE
H3F3C	0.199429	6.38541	3.75896	6.42827	MEDIUM	FALSE	FALSE	FALSE
HDGF	0.333798	4.48519	6.72706	5.19946	MEDIUM	FALSE	FALSE	FALSE
HDLBP	0.207976	3.40911	5.70678	5.96292	MEDIUM	FALSE	FALSE	FALSE
HIAT1	0.354362	6.30952	4.11111	5.84784	MEDIUM	FALSE	FALSE	FALSE
HMGA1	0.279733	4.63142	8.16682	5.37331	MEDIUM	FALSE	FALSE	FALSE
HMGB1	0.223057	8.7889	8.90459	7.27286	MEDIUM	FALSE	FALSE	FALSE
HNRNPA1L2	0.0867909	7.18036	7.35907	7.36778	MEDIUM	FALSE	FALSE	FALSE
HNRNPC	0.167044	5.82324	8.39729	6.46323	MEDIUM	FALSE	FALSE	FALSE
HNRNPU	0.348602	4.35469	5.97672	4.52607	MEDIUM	FALSE	FALSE	FALSE
HNRPDL	0.187795	5.93323	8.09396	4.75358	MEDIUM	FALSE	FALSE	FALSE
HSP90AB2P	0.263273	0.3748	4.25909	1.94551	MEDIUM	FALSE	FALSE	FALSE
HSP90B1	0.320511	6.96746	8.42447	5.74754	MEDIUM	FALSE	FALSE	FALSE
IARS2	0.339584	4.12538	4.07234	3.73641	MEDIUM	FALSE	FALSE	FALSE
IK	0.21456	6.01079	4.98984	6.61297	MEDIUM	FALSE	TRUE	FALSE
ILF3	0.218385	5.06932	6.25574	5.59125	MEDIUM	FALSE	TRUE	TRUE
IMMT	0.251704	5.8995	5.71445	6.4892	MEDIUM	FALSE	FALSE	FALSE
INO80	0.37875	2.94919	2.4865	2.52754	MEDIUM	FALSE	FALSE	FALSE
INPP5F	0.302861	5.5211	4.80829	5.69427	MEDIUM	FALSE	FALSE	FALSE
IPO5	0.425796	2.72411	6.71441	4.14641	MEDIUM	FALSE	FALSE	FALSE
ITGA6	0.357122	2.53234	3.94036	2.70259	MEDIUM	FALSE	FALSE	FALSE
KARS	0.266117	2.74533	6.8565	5.18229	MEDIUM	FALSE	FALSE	FALSE
KCNN2	0.244158	5.72153	3.59061	5.04849	MEDIUM	TRUE	TRUE	TRUE
KHSRP	0.320224	5.05322	4.22151	3.82701	MEDIUM	FALSE	FALSE	TRUE
KIF20B	0.405068	5.71098	4.21172	2.85259	MEDIUM	FALSE	FALSE	FALSE
KIF22	0.46488	2.23625	6.05995	5.0971	MEDIUM	FALSE	FALSE	FALSE
KLHDC2	0.453302	5.73948	5.06588	5.60518	MEDIUM	FALSE	FALSE	FALSE
KLHDC3	0.30346	7.2717	5.80053	6.24657	MEDIUM	FALSE	FALSE	FALSE
KPNA3	0.366475	6.10381	4.38325	6.31686	MEDIUM	FALSE	TRUE	TRUE
KPNA6	0.252853	5.40944	5.9924	5.02654	MEDIUM	FALSE	FALSE	FALSE
KPNB1	0.238366	6.06072	7.40708	5.65501	MEDIUM	FALSE	FALSE	FALSE
LAPTM4B	0.366585	7.00586	7.98282	5.88795	MEDIUM	FALSE	FALSE	FALSE
LMAN1	0.307617	5.00434	4.58332	5.2983	MEDIUM	FALSE	FALSE	FALSE
LMO4	0.316977	3.11955	2.77148	2.67472	MEDIUM	FALSE	FALSE	FALSE
LOC440173	0.309156	3.12802	3.14767	1.84444	MEDIUM	FALSE	FALSE	FALSE
LOC595101	0.292195	1.58479	2.72729	1.75569	MEDIUM	FALSE	FALSE	FALSE
LPHN1	0.324317	2.17667	3.15286	1.81622	MEDIUM	FALSE	TRUE	FALSE
LRRC59	0.24357	2.67499	5.6451	5.76307	MEDIUM	FALSE	FALSE	FALSE
LRRC8A	0.24928	5.68054	4.56653	5.06085	MEDIUM	FALSE	FALSE	FALSE
LSM14A	0.214379	5.7066	5.74059	5.7531	MEDIUM	FALSE	FALSE	FALSE
LUZP6	0.287273	2.73992	2.64908	3.53023	MEDIUM	FALSE	FALSE	FALSE
MAEA	0.280354	3.72285	5.45627	5.99151	MEDIUM	FALSE	FALSE	FALSE
MAP4	0.256298	3.61051	3.77407	4.08014	MEDIUM	FALSE	FALSE	FALSE
MAPK6	0.345578	5.11318	4.41736	5.55806	MEDIUM	FALSE	FALSE	FALSE
MCM7	0.224804	2.93567	6.84815	5.54541	MEDIUM	FALSE	FALSE	FALSE
MED10	0.381508	9.16884	5.83382	5.87667	MEDIUM	FALSE	FALSE	FALSE
MED14	0.294676	4.80087	4.22635	4.66049	MEDIUM	FALSE	FALSE	FALSE
MEST	0.35057	6.01311	6.53902	5.90185	MEDIUM	FALSE	FALSE	FALSE
METAP2	0.284244	6.60271	6.06123	6.14251	MEDIUM	FALSE	FALSE	FALSE
METTL9	0.33479	6.91658	4.67826	6.3815	MEDIUM	FALSE	FALSE	FALSE
MFN2	0.291033	3.3194	3.56631	4.30524	MEDIUM	FALSE	FALSE	FALSE
MIER1	0.368423	2.75492	2.72906	2.92812	MEDIUM	FALSE	FALSE	FALSE
MKI67IP	0.380106	5.77328	6.45909	4.73558	MEDIUM	FALSE	FALSE	FALSE
MKRN1	0.399835	2.9757	5.00192	4.33669	MEDIUM	TRUE	FALSE	TRUE
MOBKL3	0.337165	7.01403	4.43995	5.77488	MEDIUM	FALSE	FALSE	FALSE
MOG	0.277451	1.1479	1.70687	1.69427	MEDIUM	FALSE	FALSE	FALSE
MPHOSPH8	0.316127	7.34068	3.80759	5.51649	MEDIUM	FALSE	FALSE	FALSE
MRPL19	0.39968	2.83171	4.07708	2.56427	MEDIUM	FALSE	FALSE	FALSE
MRPL20	0.209149	3.874	7.769	6.07985	MEDIUM	FALSE	FALSE	FALSE
MRPL32	0.289866	7.70527	7.17186	7.01859	MEDIUM	FALSE	FALSE	FALSE
MRPL43	0.41202	4.33804	6.19913	4.33088	MEDIUM	FALSE	TRUE	FALSE
MRPL44	0.232147	7.6542	5.95712	7.31504	MEDIUM	FALSE	FALSE	FALSE
MRPL45	0.326916	2.91071	5.84717	4.10437	MEDIUM	FALSE	FALSE	FALSE
MRPL50	0.363412	5.71481	6.54064	4.40753	MEDIUM	FALSE	FALSE	FALSE
MRPS10	0.242413	5.84435	5.77217	4.90276	MEDIUM	FALSE	FALSE	FALSE
MRPS18B	0.299841	7.19356	6.49973	6.55176	MEDIUM	FALSE	TRUE	FALSE
MSH2	0.17984	6.7532	6.14639	6.64484	MEDIUM	FALSE	FALSE	TRUE
MTF2	0.254824	8.41683	6.36125	6.09961	MEDIUM	FALSE	FALSE	FALSE
MTPN	0.304276	2.65396	2.66125	3.5328	MEDIUM	FALSE	FALSE	FALSE
MYL12B	0.25849	7.48944	7.67297	5.88431	MEDIUM	FALSE	FALSE	FALSE
MYO10	0.360296	4.30325	4.89042	3.82219	MEDIUM	FALSE	FALSE	FALSE
NACA	0.169836	4.69198	7.54588	5.80114	MEDIUM	FALSE	FALSE	FALSE
NAE1	0.384727	6.73758	7.08056	5.74258	MEDIUM	FALSE	FALSE	FALSE
NAMPT	0.39306	2.04922	4.19825	3.51762	MEDIUM	FALSE	FALSE	FALSE
NAP1L4	0.285259	5.43944	5.92254	5.72494	MEDIUM	FALSE	FALSE	FALSE
NBPF15	0.363103	3.03045	1.75396	2.59319	MEDIUM	FALSE	FALSE	FALSE
NCAPD2	0.168487	4.19442	4.31508	3.86312	MEDIUM	FALSE	FALSE	FALSE
NCOA4	0.32449	4.20015	4.38688	5.71467	MEDIUM	FALSE	FALSE	FALSE
NCOR1	0.262575	5.98863	4.11417	5.19948	MEDIUM	FALSE	FALSE	TRUE
NCRNA00188	0.325886	5.12465	8.74008	7.5058	MEDIUM	FALSE	FALSE	FALSE
NDUFB9	0.213647	7.82823	8.79841	7.15888	MEDIUM	FALSE	FALSE	FALSE
NFYC	0.382671	4.40137	3.82721	6.27181	MEDIUM	FALSE	FALSE	FALSE
NKIRAS2	0.436104	4.74554	5.19287	4.93106	MEDIUM	FALSE	FALSE	FALSE
NME1-NME2	0.227188	3.50131	7.59216	5.3891	MEDIUM	FALSE	FALSE	FALSE
NOB1	0.392169	4.6997	6.1985	6.41813	MEDIUM	FALSE	FALSE	FALSE
NOLC1	0.224248	5.32584	6.43297	5.34214	MEDIUM	FALSE	FALSE	TRUE
NPEPPS	0.287955	5.27885	5.27154	5.61304	MEDIUM	FALSE	FALSE	FALSE
NPIPL3	0.334849	0.935578	3.72818	2.72467	MEDIUM	FALSE	FALSE	FALSE
NSFL1C	0.396188	3.59666	4.26484	4.81257	MEDIUM	FALSE	FALSE	FALSE
NSMCE2	0.376154	6.41773	4.02523	5.61936	MEDIUM	FALSE	FALSE	FALSE
NUDT21	0.138204	5.14632	5.74352	6.20384	MEDIUM	FALSE	FALSE	FALSE
NUFIP2	0.244583	2.07791	3.2643	2.89516	MEDIUM	FALSE	FALSE	FALSE
NUP160	0.2649	3.73053	4.36893	4.38521	MEDIUM	FALSE	TRUE	FALSE
NUP50	0.171585	4.64719	4.29	5.68364	MEDIUM	FALSE	FALSE	FALSE
NUP62	0.274467	6.55289	5.97322	6.14266	MEDIUM	FALSE	FALSE	FALSE
OXA1L	0.357518	5.61746	6.94572	6.32326	MEDIUM	FALSE	TRUE	TRUE
P4HB	0.283153	5.29955	6.75071	5.8473	MEDIUM	FALSE	FALSE	FALSE
PA2G4	0.305446	7.31985	8.03793	6.8451	MEDIUM	FALSE	FALSE	FALSE
PABPC3	0.2664	2.61104	4.12727	3.44119	MEDIUM	FALSE	FALSE	FALSE
PABPC4	0.317656	8.32709	6.88472	6.57282	MEDIUM	FALSE	FALSE	FALSE
PABPN1	0.242862	6.84331	7.67153	6.23809	MEDIUM	FALSE	FALSE	FALSE
PAFAH1B2	0.209503	7.20065	5.61289	5.31488	MEDIUM	FALSE	FALSE	FALSE
PAIP2	0.248598	3.06718	5.69652	6.73489	MEDIUM	FALSE	FALSE	FALSE
PAK1IP1	0.29768	8.42134	6.41312	7.35496	MEDIUM	FALSE	FALSE	FALSE
PAK2	0.294989	4.88427	3.70371	5.08408	MEDIUM	FALSE	FALSE	FALSE
PAK6	0.327744	2.22641	1.08007	1.97364	MEDIUM	FALSE	FALSE	FALSE
PARK7	0.278847	7.04886	8.77584	6.38687	MEDIUM	FALSE	FALSE	FALSE
PCBP2	0.248154	5.84413	6.29312	7.225	MEDIUM	FALSE	FALSE	FALSE
PCM1	0.228095	4.79669	3.86145	2.98553	MEDIUM	FALSE	FALSE	FALSE
PFDN1	0.33356	3.53288	6.75615	4.71972	MEDIUM	FALSE	FALSE	FALSE
PFDN2	0.311898	7.48429	6.40178	6.93569	MEDIUM	FALSE	FALSE	FALSE
PFN1	0.294705	7.10228	9.36736	7.44603	MEDIUM	FALSE	FALSE	FALSE
PHF21A	0.439588	2.80347	1.53785	3.59062	MEDIUM	TRUE	FALSE	FALSE
PHF3	0.240205	4.98159	3.92184	4.10585	MEDIUM	FALSE	FALSE	FALSE
PHF5A	0.307025	6.71862	5.92978	6.45679	MEDIUM	FALSE	TRUE	TRUE
PLEKHB2	0.264205	6.3596	5.55549	5.38934	MEDIUM	FALSE	FALSE	FALSE
PLRG1	0.367618	7.2374	5.56804	6.16809	MEDIUM	FALSE	FALSE	FALSE
POLDIP3	0.386234	4.86525	4.98721	4.00878	MEDIUM	FALSE	TRUE	FALSE
POLR2D	0.461732	3.24353	5.51674	4.14606	MEDIUM	FALSE	FALSE	FALSE
POLR2J	0.255542	7.02977	5.72358	6.42529	MEDIUM	FALSE	FALSE	FALSE
POLR2K	0.407102	5.46618	5.45847	6.30323	MEDIUM	FALSE	FALSE	FALSE
POLR3H	0.358695	1.86103	3.78236	3.51718	MEDIUM	FALSE	FALSE	FALSE
POM121	0.153581	5.00138	3.89969	5.09544	MEDIUM	FALSE	TRUE	FALSE
POM121C	0.207095	4.99836	3.99114	4.85662	MEDIUM	FALSE	FALSE	FALSE
PPHLN1	0.340748	7.24225	4.22975	6.73127	MEDIUM	FALSE	FALSE	FALSE
PPIAL4G	0.265553	2.98961	2.67369	2.79254	MEDIUM	FALSE	FALSE	FALSE
PPM1G	0.326363	3.74297	6.48298	6.05926	MEDIUM	FALSE	FALSE	FALSE
PPP1R12A	0.156799	7.36716	5.33512	6.27906	MEDIUM	FALSE	FALSE	FALSE
PPP2CA	0.255603	6.13482	6.49628	6.0126	MEDIUM	FALSE	FALSE	FALSE
PPP2R1A	0.296755	5.30754	6.78089	6.44468	MEDIUM	FALSE	TRUE	TRUE
PPP4C	0.332383	6.66957	5.90013	5.9496	MEDIUM	FALSE	FALSE	FALSE
PPP6C	0.194013	5.79626	4.18647	6.23032	MEDIUM	FALSE	FALSE	FALSE
PPRC1	0.247356	5.34089	3.68661	6.55203	MEDIUM	FALSE	FALSE	FALSE
PREB	0.284972	2.462	3.61467	4.48414	MEDIUM	FALSE	FALSE	FALSE
PRMT1	0.263041	5.74072	7.13616	5.84891	MEDIUM	FALSE	FALSE	FALSE
PRPF38A	0.252308	3.5193	4.79951	5.0153	MEDIUM	FALSE	FALSE	FALSE
PRPF4	0.348169	5.15444	4.69589	4.95363	MEDIUM	FALSE	FALSE	FALSE
PRPF40A	0.206739	8.15204	6.42074	6.80845	MEDIUM	FALSE	FALSE	FALSE
PRRG4	0.23422	1.83649	3.25009	1.79972	MEDIUM	FALSE	FALSE	FALSE
PSMB3	0.368738	6.59962	7.9735	6.13809	MEDIUM	FALSE	FALSE	FALSE
PSMB5	0.266185	5.0967	8.63267	6.51152	MEDIUM	FALSE	FALSE	TRUE
PSMB6	0.186692	7.15985	8.81511	7.14476	MEDIUM	FALSE	FALSE	FALSE
PSMB7	0.275551	5.91074	8.22379	5.85819	MEDIUM	FALSE	FALSE	FALSE
PSMC4	0.318987	6.74532	7.26494	7.34596	MEDIUM	FALSE	FALSE	FALSE
PSMC5	0.248199	4.16859	7.26998	6.6866	MEDIUM	FALSE	FALSE	FALSE
PSMD1	0.172455	7.55339	6.82661	7.13536	MEDIUM	FALSE	FALSE	FALSE
PSMD10	0.332633	3.01956	6.11952	6.12606	MEDIUM	FALSE	FALSE	FALSE
PSMD4	0.414285	3.12938	6.30088	5.63459	MEDIUM	FALSE	FALSE	FALSE
PSMD6	0.242708	5.10351	7.54193	6.34656	MEDIUM	FALSE	FALSE	FALSE
PSMD9	0.281067	7.22619	4.1658	6.63137	MEDIUM	FALSE	FALSE	TRUE
PSME3	0.176148	6.14697	6.05985	6.45041	MEDIUM	FALSE	FALSE	FALSE
PSMF1	0.361133	1.46341	4.88691	4.44201	MEDIUM	FALSE	FALSE	FALSE
PTP4A2	0.214885	6.71761	6.98873	6.50612	MEDIUM	FALSE	FALSE	FALSE
PTPN11	0.261343	3.15959	4.53247	3.21494	MEDIUM	FALSE	FALSE	FALSE
PTTG1IP	0.298021	7.20859	5.79974	6.84969	MEDIUM	FALSE	FALSE	FALSE
RAB10	0.167814	5.96423	5.32187	4.716	MEDIUM	FALSE	FALSE	FALSE
RAB1A	0.170981	5.91714	6.34641	5.7871	MEDIUM	FALSE	FALSE	FALSE
RAC1	0.128026	7.49509	7.5469	6.77066	MEDIUM	FALSE	FALSE	FALSE
RAD21	0.23846	6.17838	5.70692	6.0199	MEDIUM	FALSE	FALSE	FALSE
RALBP1	0.221187	6.14586	4.91063	5.27269	MEDIUM	FALSE	FALSE	FALSE
RANBP1	0.195152	5.9144	7.11005	4.96759	MEDIUM	FALSE	FALSE	FALSE
RBM17	0.154655	6.73187	5.06486	6.30159	MEDIUM	FALSE	FALSE	FALSE
RBM33	0.296468	2.81235	2.3259	3.40172	MEDIUM	FALSE	FALSE	FALSE
RBM38	0.30985	6.32364	3.65916	5.29434	MEDIUM	FALSE	FALSE	FALSE
RBM39	0.261313	5.6864	6.57855	5.34037	MEDIUM	FALSE	FALSE	FALSE
RBM4	0.394816	6.10649	7.54875	7.01948	MEDIUM	FALSE	FALSE	TRUE
RBM4B	0.242115	5.74619	3.81864	6.14958	MEDIUM	FALSE	FALSE	FALSE
RBM8A	0.38617	4.62175	6.44281	4.07569	MEDIUM	FALSE	FALSE	FALSE
RC3H1	0.368923	2.99171	1.52591	3.03906	MEDIUM	FALSE	FALSE	FALSE
RCC2	0.221822	6.5435	6.02265	5.24829	MEDIUM	FALSE	FALSE	FALSE
RNASEH2C	0.439877	2.60092	3.84576	2.73308	MEDIUM	FALSE	FALSE	FALSE
RNF113A	0.636081	4.70586	4.19891	6.49474	MEDIUM	FALSE	FALSE	FALSE
RNF216	0.363764	5.49995	4.04103	4.62024	MEDIUM	FALSE	FALSE	FALSE
RPL13	0.29484	7.49018	10.4933	7.27532	MEDIUM	FALSE	FALSE	FALSE
RPL13AP20	0.0982229	5.22773	6.77814	6.36544	MEDIUM	FALSE	FALSE	FALSE
RPL26L1	0.299473	9.42334	7.02391	7.39412	MEDIUM	FALSE	FALSE	FALSE
RPL27A	0.312863	6.20795	8.75532	7.13476	MEDIUM	FALSE	FALSE	FALSE
RPL29P2	0.203031	0.356157	0.31432	2.03855	MEDIUM	FALSE	FALSE	FALSE
RPN2	0.257511	7.90913	7.17128	5.99934	MEDIUM	FALSE	FALSE	FALSE
RPP14	0.238504	5.25785	4.37472	3.39341	MEDIUM	FALSE	FALSE	FALSE
RPS10P7	0.250159	2.59026	3.0164	4.04297	MEDIUM	FALSE	FALSE	FALSE
RPUSD4	0.273664	3.84274	3.81974	6.37757	MEDIUM	FALSE	FALSE	FALSE
RRP12	0.334493	0.501949	2.99977	3.4773	MEDIUM	FALSE	FALSE	FALSE
RRP7A	0.307317	1.79937	3.87442	1.7927	MEDIUM	FALSE	FALSE	FALSE
RSL24D1	0.179078	6.57809	7.10793	7.16216	MEDIUM	FALSE	FALSE	FALSE
RTN3	0.360779	4.49284	5.9339	4.60015	MEDIUM	FALSE	FALSE	FALSE
SAE1	0.48647	5.33593	6.53092	5.53697	MEDIUM	FALSE	FALSE	FALSE
SAMD4B	0.304812	5.06821	5.11111	4.14535	MEDIUM	FALSE	FALSE	FALSE
SAP18	0.211952	2.74929	7.09448	5.8034	MEDIUM	FALSE	FALSE	FALSE
SAR1A	0.371069	3.74802	5.32165	3.8067	MEDIUM	FALSE	FALSE	FALSE
SBNO1	0.325263	5.40444	4.93842	4.62456	MEDIUM	FALSE	FALSE	FALSE
SDHB	0.37255	8.02262	6.24914	6.89527	MEDIUM	FALSE	FALSE	FALSE
SEC13	0.300773	6.63726	6.39867	6.7413	MEDIUM	FALSE	FALSE	FALSE
SEC23B	0.358119	5.18527	4.33764	4.93587	MEDIUM	FALSE	FALSE	FALSE
SEC61A1	0.409565	4.169	6.02084	4.04959	MEDIUM	FALSE	FALSE	FALSE
SEC62	0.344834	4.84089	3.80327	4.00443	MEDIUM	FALSE	FALSE	FALSE
2015-09-15	0.314374	6.48192	6.63781	6.00197	MEDIUM	FALSE	FALSE	FALSE
SERBP1	0.269944	5.38223	7.99898	5.04067	MEDIUM	FALSE	FALSE	FALSE
SERF2	0.36404	7.29573	7.461	6.19652	MEDIUM	FALSE	FALSE	FALSE
SETD5	0.386942	4.04201	5.67864	3.47559	MEDIUM	FALSE	FALSE	FALSE
SF3A1	0.252975	3.82774	4.12689	4.58906	MEDIUM	FALSE	FALSE	FALSE
SF3B1	0.195619	6.83054	6.8436	6.76266	MEDIUM	FALSE	FALSE	TRUE
SF3B2	0.235122	5.75881	5.83247	5.70481	MEDIUM	FALSE	FALSE	FALSE
SF3B4	0.314771	6.96054	6.28702	5.91529	MEDIUM	FALSE	FALSE	FALSE
SFPQ	0.247557	4.96731	7.00196	4.99951	MEDIUM	FALSE	TRUE	FALSE
SFRS12	0.243821	6.51381	4.64885	5.56301	MEDIUM	FALSE	FALSE	FALSE
SIVA1	0.426781	7.47222	7.72894	6.71878	MEDIUM	FALSE	FALSE	FALSE
SKP1	0.194349	8.16942	6.56014	6.69094	MEDIUM	FALSE	FALSE	FALSE
SLC25A3	0.277823	6.56138	9.46247	7.04921	MEDIUM	FALSE	FALSE	FALSE
SLC37A2	0.177041	2.07881	0.906595	2.14243	MEDIUM	FALSE	FALSE	FALSE
SMARCC1	0.294575	5.70721	6.87904	4.79291	MEDIUM	FALSE	FALSE	FALSE
SMC2	0.35957	5.85626	3.98015	3.51541	MEDIUM	FALSE	FALSE	FALSE
SMG1	0.26097	3.13636	3.03588	3.41099	MEDIUM	FALSE	FALSE	FALSE
SNHG8	0.36398	5.15348	5.63015	6.92127	MEDIUM	FALSE	FALSE	FALSE
SNRPD1	0.194097	7.34091	7.58741	6.51058	MEDIUM	FALSE	FALSE	FALSE
SNRPE	0.33891	7.354	6.67039	5.75392	MEDIUM	FALSE	FALSE	TRUE
SNW1	0.156165	7.39181	5.64524	7.35677	MEDIUM	FALSE	FALSE	FALSE
SNX2	0.315411	6.22113	4.80398	5.51126	MEDIUM	FALSE	FALSE	FALSE
SNX6	0.237264	5.8088	5.01917	4.67907	MEDIUM	FALSE	FALSE	FALSE
SOD1	0.402111	8.15552	8.07797	6.32875	MEDIUM	FALSE	FALSE	FALSE
SOX15	0.384959	7.21413	4.01353	6.56405	MEDIUM	FALSE	FALSE	FALSE
SPINT2	0.17261	7.12255	7.0285	6.93373	MEDIUM	FALSE	FALSE	FALSE
SPPL3	0.376461	5.70269	3.9221	4.86105	MEDIUM	FALSE	FALSE	FALSE
SR140	0.440464	4.03238	5.03107	2.89893	MEDIUM	FALSE	FALSE	FALSE
SRP19	0.294717	8.58034	6.9047	6.2285	MEDIUM	FALSE	FALSE	FALSE
SRP9	0.440652	5.47238	7.12797	5.00634	MEDIUM	FALSE	FALSE	FALSE
SRPK2	0.351928	5.76932	4.41938	4.85965	MEDIUM	FALSE	FALSE	FALSE
SRRM1	0.234429	5.35371	6.36953	5.34114	MEDIUM	FALSE	FALSE	FALSE
SRRM2	0.291484	3.85711	3.91597	4.23678	MEDIUM	FALSE	FALSE	FALSE
SRSF1	0.324929	2.46279	5.98357	5.19575	MEDIUM	FALSE	FALSE	FALSE
SRSF2IP	0.248985	3.77279	3.6174	3.37831	MEDIUM	FALSE	FALSE	FALSE
SSB	0.291631	7.60518	8.19705	6.39085	MEDIUM	FALSE	FALSE	FALSE
SSR2	0.356325	6.44334	6.53101	6.25755	MEDIUM	FALSE	FALSE	FALSE
SSR4	0.426772	5.973	7.38966	6.09069	MEDIUM	FALSE	TRUE	FALSE
SSRP1	0.246963	5.00473	6.58673	5.82851	MEDIUM	FALSE	FALSE	FALSE
SSU72	0.301364	4.66853	6.62945	5.18483	MEDIUM	FALSE	FALSE	FALSE
ST13P4	0.220346	1.98945	4.09721	3.58398	MEDIUM	FALSE	FALSE	FALSE
STARD7	0.320999	7.36399	6.12358	5.91202	MEDIUM	FALSE	FALSE	FALSE
STAU1	0.26581	6.54849	5.56318	7.27121	MEDIUM	FALSE	FALSE	FALSE
STOML2	0.242384	5.3183	7.62695	6.31596	MEDIUM	FALSE	FALSE	FALSE
STRAP	0.291214	7.83219	7.8693	7.21192	MEDIUM	FALSE	FALSE	FALSE
STRBP	0.222214	6.75695	5.10616	5.84261	MEDIUM	FALSE	FALSE	FALSE
SURF4	0.281304	5.86952	5.81424	5.88106	MEDIUM	FALSE	FALSE	FALSE
SYF2	0.17492	4.88657	5.11691	6.86141	MEDIUM	FALSE	FALSE	FALSE
SYNC	0.224228	1.40394	2.63358	3.2796	MEDIUM	FALSE	FALSE	FALSE
SYNCRIP	0.226976	3.78485	6.34595	4.16854	MEDIUM	FALSE	FALSE	FALSE
TAGLN2	0.229169	5.9282	5.86905	5.94049	MEDIUM	FALSE	FALSE	FALSE
TARDBP	0.305511	5.12652	5.84714	5.32077	MEDIUM	FALSE	FALSE	FALSE
TBCB	0.33323	5.77172	6.44276	5.97659	MEDIUM	FALSE	FALSE	FALSE
TCOF1	0.181786	6.31052	6.55575	6.88533	MEDIUM	FALSE	FALSE	FALSE
TCP1	0.195985	5.85278	8.21404	7.30514	MEDIUM	FALSE	FALSE	FALSE
TFG	0.333828	7.48788	6.02881	6.68179	MEDIUM	FALSE	FALSE	FALSE
THOC2	0.264172	7.37413	5.11952	5.89529	MEDIUM	FALSE	FALSE	FALSE
THUMPD1	0.238751	6.26808	5.06115	5.73883	MEDIUM	FALSE	FALSE	FALSE
TIMM44	0.372163	2.62125	5.42461	6.06037	MEDIUM	FALSE	FALSE	FALSE
TLN2	0.288716	2.20437	1.43328	2.49197	MEDIUM	FALSE	FALSE	FALSE
TM9SF3	0.409697	3.11159	4.28681	3.43705	MEDIUM	FALSE	FALSE	FALSE
TMBIM6	0.202385	7.74144	7.14806	6.45242	MEDIUM	FALSE	FALSE	FALSE
TMED10	0.371307	4.14663	6.19026	4.65348	MEDIUM	FALSE	FALSE	FALSE
TMED2	0.348871	6.60542	7.06126	5.66742	MEDIUM	FALSE	FALSE	FALSE
TMEM11	0.386809	3.23007	4.64827	5.626	MEDIUM	FALSE	FALSE	FALSE
TMEM14B	0.157181	9.19626	6.82153	7.49456	MEDIUM	FALSE	FALSE	FALSE
TMEM189-UBE2V1	0.195399	3.13986	4.69986	4.83765	MEDIUM	FALSE	FALSE	FALSE
TMEM48	0.346925	4.29664	4.30904	4.4799	MEDIUM	FALSE	FALSE	FALSE
TMPO	0.228969	4.88393	5.24605	4.72017	MEDIUM	FALSE	FALSE	FALSE
TOMM5	0.347971	5.31669	7.40938	6.78067	MEDIUM	FALSE	FALSE	FALSE
TOMM70A	0.322434	4.68798	4.09867	4.83097	MEDIUM	FALSE	FALSE	FALSE
TPM3	0.293531	4.64471	6.5281	4.88196	MEDIUM	FALSE	TRUE	FALSE
TPTE2P2	0.42686	1.11637	4.29643	2.17738	MEDIUM	FALSE	FALSE	FALSE
TRIM28	0.374719	4.08421	7.80285	4.27226	MEDIUM	FALSE	FALSE	FALSE
TTLL5	0.271808	1.85492	1.68535	3.31573	MEDIUM	FALSE	FALSE	FALSE
TXNDC17	0.257127	6.42273	6.33819	6.37469	MEDIUM	FALSE	FALSE	FALSE
TXNL1	0.382536	4.82251	7.36815	6.05664	MEDIUM	FALSE	FALSE	FALSE
UBE2G1	0.312319	5.41023	4.9948	5.17449	MEDIUM	FALSE	FALSE	FALSE
UBE2J2	0.394387	1.83011	2.82907	4.7665	MEDIUM	FALSE	FALSE	FALSE
UBE2L3	0.236523	7.56036	6.91862	6.88209	MEDIUM	FALSE	FALSE	FALSE
UBE2N	0.245684	5.68423	6.11004	5.20148	MEDIUM	FALSE	FALSE	FALSE
UBE2R2	0.219093	7.0798	5.3462	6.22147	MEDIUM	FALSE	FALSE	FALSE
UBE2T	0.353429	8.55402	6.78101	7.17247	MEDIUM	FALSE	FALSE	FALSE
UBXN4	0.246	8.05774	4.1349	6.99011	MEDIUM	FALSE	FALSE	FALSE
UGP2	0.327466	7.62607	8.6136	7.0137	MEDIUM	FALSE	FALSE	FALSE
USP10	0.27072	6.35159	6.71149	6.57695	MEDIUM	FALSE	FALSE	TRUE
USP7	0.279627	5.95477	5.01437	4.98991	MEDIUM	TRUE	TRUE	TRUE
USP9X	0.349033	5.07052	5.50771	4.31338	MEDIUM	FALSE	FALSE	FALSE
UTP11L	0.241549	4.15136	5.44736	5.42957	MEDIUM	FALSE	FALSE	FALSE
VAMP3	0.216854	6.88863	4.66286	5.97741	MEDIUM	FALSE	FALSE	FALSE
VAT1	0.434548	3.13087	5.74066	5.64592	MEDIUM	FALSE	TRUE	FALSE
VCPIP1	0.30645	2.44303	0.668495	4.29169	MEDIUM	FALSE	FALSE	FALSE
VDAC1	0.286882	6.42767	7.40297	6.82503	MEDIUM	FALSE	FALSE	FALSE
VKORC1	0.426617	6.44232	6.47654	6.11426	MEDIUM	FALSE	FALSE	FALSE
VPS4B	0.283481	5.71225	3.80293	5.12803	MEDIUM	FALSE	FALSE	FALSE
WDR1	0.246177	6.23797	6.21008	6.40469	MEDIUM	FALSE	FALSE	FALSE
WDR33	0.417175	4.20393	3.67964	3.65255	MEDIUM	FALSE	FALSE	FALSE
WDR45L	0.252354	7.20992	4.23826	6.6375	MEDIUM	FALSE	FALSE	FALSE
WDR61	0.426514	5.64101	5.70124	5.31694	MEDIUM	FALSE	FALSE	FALSE
WIPI2	0.292818	6.86989	4.84253	6.38503	MEDIUM	FALSE	FALSE	FALSE
WNK1	0.297843	2.57309	3.28845	2.49641	MEDIUM	FALSE	FALSE	FALSE
XRN2	0.162072	8.04596	7.42172	7.13769	MEDIUM	FALSE	FALSE	FALSE
YAP1	0.255439	4.15716	3.81717	3.96985	MEDIUM	FALSE	FALSE	TRUE
YBX1	0.378979	5.15813	8.93511	6.67711	MEDIUM	FALSE	FALSE	FALSE
YTHDC2	0.318956	1.53383	1.53928	1.90974	MEDIUM	FALSE	FALSE	FALSE
YWHAE	0.202038	6.12933	7.09596	7.01155	MEDIUM	FALSE	FALSE	FALSE
YWHAZ	0.337899	4.10969	6.93176	5.44925	MEDIUM	FALSE	FALSE	FALSE
YY1AP1	0.199521	5.97603	4.7415	5.68787	MEDIUM	FALSE	FALSE	FALSE
ZC3H15	0.16515	7.61427	7.14275	7.30048	MEDIUM	FALSE	FALSE	FALSE
ZCRB1	0.283227	8.38431	5.8001	6.79215	MEDIUM	FALSE	FALSE	FALSE
ZFAND5	0.291833	5.36233	5.58492	5.68466	MEDIUM	FALSE	FALSE	FALSE
ZFAND6	0.342592	8.07965	6.57083	6.29771	MEDIUM	FALSE	FALSE	FALSE
ZFP106	0.208613	4.67198	4.77887	4.15511	MEDIUM	FALSE	FALSE	FALSE
ZMAT2	0.276761	5.78244	5.46072	7.00706	MEDIUM	FALSE	FALSE	FALSE
ZMPSTE24	0.412396	3.17087	4.15485	3.65028	MEDIUM	TRUE	FALSE	FALSE
ZNF281	0.301048	6.93663	6.44393	6.07121	MEDIUM	FALSE	TRUE	TRUE
ZNF445	0.21662	2.20905	0.50011	2.4488	MEDIUM	FALSE	FALSE	FALSE
ZNF483	0.349233	2.72935	2.02139	3.64171	MEDIUM	FALSE	FALSE	FALSE
ZNF543	0.315411	1.40498	1.56573	1.88166	MEDIUM	FALSE	FALSE	FALSE
ZNF638	0.307929	4.79787	4.56421	3.7404	MEDIUM	FALSE	FALSE	FALSE
ZNF682	0.396672	3.46258	3.67214	2.83515	MEDIUM	FALSE	FALSE	FALSE
ZNF80	0.236669	2.23828	0.464019	2.74034	MEDIUM	FALSE	FALSE	FALSE
ZNHIT3	0.262157	7.05385	6.84461	7.1795	MEDIUM	FALSE	FALSE	FALSE
ACBD4	0.120457	1.64174	0.959892	1.24554	HIGH	FALSE	FALSE	FALSE
ALKBH5	0.184256	7.4148	4.51917	7.90333	HIGH	FALSE	FALSE	FALSE
BEND3	0.387393	0.998953	3.09484	1.76522	HIGH	FALSE	FALSE	FALSE
BRWD3	0.389211	1.39945	1.55658	1.52457	HIGH	FALSE	FALSE	FALSE
BTF3	0.10712	8.91212	10.2576	9.52131	HIGH	FALSE	FALSE	FALSE
C14orf166	0.1499	9.07081	9.01908	9.49039	HIGH	FALSE	FALSE	FALSE
C1orf86	0.335703	0.856291	2.93825	1.78522	HIGH	FALSE	FALSE	FALSE
C21orf59	0.249047	9.88982	7.11071	7.71921	HIGH	FALSE	FALSE	TRUE
C6orf48	0.343874	6.29906	6.11607	8.252	HIGH	FALSE	FALSE	FALSE
C7orf44	0.368768	9.05918	8.0395	7.95003	HIGH	FALSE	FALSE	FALSE
CALM2	0.262608	9.37923	8.74015	8.5731	HIGH	FALSE	TRUE	TRUE
CAMTA1	0.305047	3.11474	1.85221	1.47279	HIGH	FALSE	FALSE	FALSE
CCDC122	0.195209	2.09039	2.94639	1.6875	HIGH	FALSE	FALSE	FALSE
CCT8	0.260419	7.88273	8.34505	8.56417	HIGH	FALSE	FALSE	FALSE
CES3	0.326157	0.925136	0.613169	1.23827	HIGH	FALSE	FALSE	FALSE
CFL1	0.224423	8.07008	9.66516	8.5412	HIGH	FALSE	TRUE	TRUE
CHEK1	0.208796	7.674	5.60927	7.86789	HIGH	FALSE	FALSE	FALSE
CHRM3	0.373797	2.22158	4.07146	1.20913	HIGH	FALSE	FALSE	FALSE
CNBP	0.208797	8.086	7.13972	7.62128	HIGH	FALSE	FALSE	FALSE
CNOT7	0.222645	7.31956	6.21689	7.93896	HIGH	FALSE	FALSE	FALSE
COX6B1	0.380898	7.92035	8.04794	7.97701	HIGH	FALSE	FALSE	FALSE
COX7A2L	0.244756	7.04419	6.37899	7.97531	HIGH	FALSE	FALSE	FALSE
CRX	0.219163	1.34871	2.3446	1.42331	HIGH	FALSE	FALSE	FALSE
CSDE1	0.134994	8.38334	7.77708	8.17799	HIGH	FALSE	FALSE	FALSE
CSNK2B	0.265121	7.73306	7.78971	7.8843	HIGH	FALSE	FALSE	FALSE
DDX10	0.197698	7.38127	4.17316	7.5893	HIGH	FALSE	FALSE	FALSE
DNAJA1	0.132508	9.61272	8.01551	9.2857	HIGH	FALSE	FALSE	FALSE
DNAJC9	0.213046	9.3339	6.30318	7.61748	HIGH	TRUE	FALSE	TRUE
EEA1	0.247634	2.39407	1.54941	0.945946	HIGH	FALSE	FALSE	FALSE
EEF1A1	0.148061	10.5865	12.3522	12.0883	HIGH	FALSE	FALSE	FALSE
EEF1B2	0.168331	7.82083	10.2793	9.1812	HIGH	FALSE	FALSE	FALSE
EEF1G	0.109139	8.77195	11.0674	10.974	HIGH	FALSE	FALSE	FALSE
EIF1	0.110402	10.3929	9.05006	10.1713	HIGH	FALSE	FALSE	FALSE
EIF3H	0.19981	7.87829	8.42149	8.78517	HIGH	FALSE	FALSE	FALSE
EIF3L	0.200758	6.94616	8.34059	8.32701	HIGH	FALSE	FALSE	FALSE
EIF4A2	0.209579	8.37929	7.50063	9.81417	HIGH	FALSE	FALSE	FALSE
EMX2	0.253959	0.222654	0.636776	1.3157	HIGH	FALSE	FALSE	TRUE
FOXK1	0.247142	1.76716	2.29183	1.81006	HIGH	FALSE	FALSE	FALSE
FTL	0.146073	12.3522	11.1185	10.8366	HIGH	FALSE	TRUE	FALSE
GAPDH	0.178491	6.54511	12.7841	8.36951	HIGH	FALSE	FALSE	FALSE
GAS5	0.325651	7.40788	8.47674	8.9692	HIGH	FALSE	FALSE	FALSE
GDI2	0.13611	5.8443	7.59861	8.34691	HIGH	FALSE	FALSE	FALSE
GNB2L1	0.158936	7.81043	11.7392	8.71358	HIGH	FALSE	FALSE	FALSE
H3F3A	0.186447	9.03742	10.4173	7.6787	HIGH	FALSE	FALSE	FALSE
H3F3B	0.114228	10.8378	8.54769	10.4249	HIGH	FALSE	TRUE	FALSE
HIGD2A	0.24467	7.98241	7.3779	8.04732	HIGH	FALSE	FALSE	FALSE
HMGN2	0.23739	5.71361	8.508	7.45593	HIGH	FALSE	FALSE	FALSE
HNRNPA1	0.105233	8.77546	10.2687	8.93049	HIGH	FALSE	FALSE	FALSE
HNRPA1L-2	0.109744	8.00767	8.96634	8.26074	HIGH	FALSE	FALSE	FALSE
IL28RA	0.194084	1.16874	2.57501	1.34425	HIGH	FALSE	FALSE	FALSE
ILF2	0.182506	7.44891	8.21838	8.25497	HIGH	FALSE	TRUE	TRUE
IWS1	0.172728	9.00933	5.54321	8.35926	HIGH	FALSE	FALSE	FALSE
LAIR1	0.230404	1.50928	2.5377	1.5753	HIGH	FALSE	FALSE	FALSE
LOC100129034	0.258508	1.43442	3.20573	1.37418	HIGH	FALSE	FALSE	FALSE
LOC100132774	0.282459	1.30621	1.55497	1.61888	HIGH	FALSE	FALSE	FALSE
LOC147670	0.166957	2.95171	2.59617	1.63814	HIGH	FALSE	FALSE	FALSE
LOC386597	0.184771	2.70681	1.45588	1.13223	HIGH	FALSE	FALSE	FALSE
LOC401052	0.263718	2.52513	2.86838	1.29688	HIGH	FALSE	FALSE	FALSE
LOC440926	0.174659	9.03463	10.4373	7.71659	HIGH	FALSE	FALSE	FALSE
LOC648987	0.17483	1.65501	1.76518	1.29166	HIGH	FALSE	FALSE	FALSE
LPP	0.327236	1.72227	2.71999	1.641	HIGH	FALSE	FALSE	FALSE
MCM3	0.174158	6.57677	7.26943	8.26684	HIGH	FALSE	FALSE	FALSE
MCM3APAS	0.302465	0.188091	2.37391	1.41018	HIGH	FALSE	FALSE	FALSE
MED19	0.212094	8.31778	3.89035	7.69954	HIGH	FALSE	FALSE	FALSE
MRPL18	0.344323	8.68487	6.99451	7.48902	HIGH	FALSE	FALSE	FALSE
MTRNR2L2	0.182987	9.61086	12.9521	11.3942	HIGH	FALSE	FALSE	FALSE
MTRNR2L8	0.173174	7.93992	11.2711	10.0923	HIGH	FALSE	FALSE	FALSE
NAP1L1	0.122433	7.80233	8.58809	7.80558	HIGH	FALSE	FALSE	FALSE
NCRNA00265	0.319121	0.982209	1.21559	1.22988	HIGH	FALSE	FALSE	FALSE
NME2	0.241784	5.67765	9.6974	7.75845	HIGH	FALSE	FALSE	FALSE
NPM1	0.114776	10.5537	11.0523	10.5338	HIGH	FALSE	FALSE	FALSE
NPM3	0.231992	7.03563	7.36635	8.17171	HIGH	FALSE	FALSE	FALSE
PA2G4P4	0.280755	1.25634	1.62816	1.26153	HIGH	FALSE	FALSE	FALSE
PARL	0.20999	9.15788	6.46995	9.02429	HIGH	FALSE	FALSE	FALSE
PCBP1	0.119449	11.1761	9.09155	10.2862	HIGH	FALSE	TRUE	TRUE
PDIA3P	0.37354	1.68502	2.95128	1.78449	HIGH	FALSE	FALSE	FALSE
PHB2	0.226781	7.87491	8.30884	8.41985	HIGH	FALSE	FALSE	FALSE
POLR2J4	0.202384	1.88104	1.06727	1.78297	HIGH	FALSE	FALSE	FALSE
POU2AF1	0.193743	0.480411	1.01279	1.16169	HIGH	FALSE	FALSE	FALSE
PPIA	0.263729	9.1179	10.2744	8.41098	HIGH	FALSE	FALSE	FALSE
PPIG	0.214928	8.38846	6.78051	7.77137	HIGH	FALSE	FALSE	FALSE
PPP1CC	0.167353	6.33102	8.31578	7.65671	HIGH	FALSE	FALSE	FALSE
PSMA2	0.298928	7.12581	7.6552	7.75258	HIGH	FALSE	FALSE	FALSE
PSMA7	0.363586	10.6093	9.06856	7.76714	HIGH	FALSE	FALSE	FALSE
PSMD11	0.388226	7.95699	7.52885	7.50125	HIGH	FALSE	FALSE	FALSE
PSMD2	0.152644	7.584	6.60329	7.68377	HIGH	FALSE	FALSE	FALSE
PTENP1	0.301507	1.70458	1.59502	1.82102	HIGH	FALSE	FALSE	FALSE
PTGES3	0.165534	9.04393	8.75324	8.64266	HIGH	FALSE	FALSE	FALSE
PTMA	0.153426	9.08227	12.0596	8.35571	HIGH	FALSE	FALSE	FALSE
PWP1	0.168175	8.84905	6.18471	8.1501	HIGH	FALSE	TRUE	TRUE
RAN	0.252932	9.5323	10.617	9.18345	HIGH	FALSE	FALSE	FALSE
RBMX2	0.202649	9.04137	4.99562	9.32767	HIGH	FALSE	FALSE	FALSE
RHOA	0.179568	8.95567	8.75796	8.05104	HIGH	FALSE	FALSE	FALSE
RNF114	0.186757	8.14456	6.09362	7.53484	HIGH	FALSE	FALSE	FALSE
RPL10A	0.121152	8.83892	11.5325	10.4043	HIGH	FALSE	FALSE	FALSE
RPL11	0.0912761	9.44731	11.6165	10.4996	HIGH	FALSE	FALSE	FALSE
RPL13A	0.0777996	9.54247	10.9261	10.5039	HIGH	FALSE	FALSE	FALSE
RPL13AP5	0.0774125	9.33582	11.1823	10.3484	HIGH	FALSE	FALSE	FALSE
RPL14	0.189529	8.81578	11.0699	8.54819	HIGH	FALSE	FALSE	FALSE
RPL15	0.127694	8.74365	10.1483	9.75929	HIGH	FALSE	TRUE	FALSE
RPL18	0.138613	8.28943	10.8511	9.50683	HIGH	FALSE	FALSE	FALSE
RPL18A	0.134327	8.49464	11.0306	9.23855	HIGH	FALSE	FALSE	FALSE
RPL24	0.182727	10.0565	11.6061	10.8235	HIGH	FALSE	FALSE	FALSE
RPL26	0.336447	9.16796	11.3956	10.7171	HIGH	FALSE	FALSE	FALSE
RPL29	0.0993189	9.93368	11.1858	11.4699	HIGH	FALSE	FALSE	FALSE
RPL3	0.102301	9.20209	11.3072	10.204	HIGH	FALSE	FALSE	FALSE
RPL30	0.303651	10.2547	11.0936	11.5405	HIGH	FALSE	TRUE	FALSE
RPL32	0.379082	6.94379	9.39223	8.20365	HIGH	TRUE	FALSE	TRUE
RPL4	0.287828	8.12738	11.1688	8.93388	HIGH	FALSE	FALSE	FALSE
RPL5	0.12514	8.56005	11.4402	10.1489	HIGH	FALSE	FALSE	FALSE
RPL6	0.206015	8.32299	11.0552	9.15378	HIGH	FALSE	FALSE	FALSE
RPL7	0.128778	8.73275	11.4197	10.0956	HIGH	FALSE	TRUE	FALSE
RPL8	0.113745	9.04962	10.7478	10.6847	HIGH	FALSE	FALSE	FALSE
RPL9	0.193982	8.38186	11.3011	9.61355	HIGH	FALSE	TRUE	FALSE
RPLP0	0.108796	10.2277	12.5031	11.8615	HIGH	FALSE	FALSE	FALSE
RPLP1	0.274332	10.7269	12.4599	11.9073	HIGH	FALSE	TRUE	TRUE
RPS10	0.148081	9.39488	11.6916	11.2701	HIGH	FALSE	FALSE	FALSE
RPS11	0.169388	9.99728	10.9889	11.9932	HIGH	FALSE	FALSE	FALSE
RPS12	0.284381	10.042	11.9944	11.9136	HIGH	FALSE	FALSE	FALSE
RPS13	0.219873	10.8033	11.7065	12.6491	HIGH	FALSE	FALSE	TRUE
RPS14	0.149584	8.40348	11.3264	10.518	HIGH	FALSE	FALSE	FALSE
RPS16	0.165494	10.1641	11.6701	10.9133	HIGH	FALSE	FALSE	FALSE
RPS18	0.186175	9.64839	12.0967	11.3588	HIGH	TRUE	TRUE	TRUE
RPS19	0.257208	9.20786	11.0497	11.0885	HIGH	FALSE	FALSE	FALSE
RPS20	0.24498	10.5549	10.9411	10.9706	HIGH	FALSE	FALSE	FALSE
RPS23	0.247139	7.17493	8.7505	8.893	HIGH	FALSE	FALSE	FALSE
RPS27A	0.31613	8.11846	10.6413	9.70815	HIGH	FALSE	FALSE	TRUE
RPS3A	0.105676	9.05748	11.9937	10.4513	HIGH	TRUE	TRUE	TRUE
RPS6	0.123226	10.0745	12.1832	11.3246	HIGH	FALSE	FALSE	FALSE
RPS7	0.0877365	8.621	11.6673	9.40208	HIGH	FALSE	FALSE	FALSE
RPS8	0.16809	8.99513	11.9851	10.2472	HIGH	FALSE	FALSE	FALSE
RPS9	0.234755	7.84966	10.8722	9.52885	HIGH	FALSE	FALSE	FALSE
S1PR2	0.205968	1.46357	3.79266	1.12076	HIGH	FALSE	FALSE	FALSE
SEC61B	0.138774	9.52061	8.39848	8.15313	HIGH	FALSE	FALSE	FALSE
SF3A3	0.171399	8.43156	6.50708	8.47104	HIGH	FALSE	FALSE	FALSE
SNRPD3	0.15389	6.89202	8.17583	7.50079	HIGH	FALSE	TRUE	FALSE
SNX5	0.203031	7.73777	6.70998	8.27587	HIGH	TRUE	FALSE	FALSE
SUGT1	0.173572	7.79428	6.90144	7.40949	HIGH	FALSE	FALSE	FALSE
SUMO2	0.150369	10.2095	9.54492	8.34046	HIGH	FALSE	FALSE	FALSE
TACC3	0.1546	9.91881	5.56925	8.30525	HIGH	FALSE	FALSE	FALSE
TAPBP	0.221371	1.05503	3.3883	1.31955	HIGH	FALSE	FALSE	FALSE
TAX1BP1	0.166527	9.29583	5.74623	7.32257	HIGH	FALSE	FALSE	FALSE
TPT1	0.0803276	11.8176	12.3686	13.9731	HIGH	FALSE	FALSE	FALSE
TRMT112	0.202395	9.83282	7.89589	9.57733	HIGH	FALSE	FALSE	FALSE
TUBA1A	0.172091	8.30798	8.46267	7.78797	HIGH	FALSE	FALSE	FALSE
TUBA1B	0.126383	9.8213	10.3252	9.0248	HIGH	FALSE	FALSE	FALSE
TUBA1C	0.124942	12.5526	9.2219	10.8287	HIGH	FALSE	FALSE	FALSE
UBA52	0.261499	5.50397	7.82875	7.75717	HIGH	FALSE	FALSE	FALSE
UBB	0.0740512	11.3547	9.81161	11.1354	HIGH	FALSE	FALSE	FALSE
UBE2D3	0.119302	7.68983	6.75907	9.43517	HIGH	TRUE	TRUE	TRUE
UGGT1	0.308682	1.24838	2.59544	1.36332	HIGH	FALSE	FALSE	FALSE
UNG	0.334509	7.55905	6.21702	7.74721	HIGH	FALSE	FALSE	FALSE
VPS53	0.296922	1.0643	2.17054	1.24398	HIGH	FALSE	FALSE	FALSE
WAC	0.175257	7.69769	6.46556	7.74383	HIGH	FALSE	FALSE	FALSE
YWHAB	0.175532	9.62551	8.78997	7.59195	HIGH	FALSE	FALSE	FALSE
YWHAQ	0.236448	7.64464	8.60743	7.57491	HIGH	FALSE	FALSE	FALSE
ZNF780A	0.253637	0.526659	0.511031	1.12737	HIGH	FALSE	FALSE	FALSE
