# Supplementary material for: Variability of Gene Expression Identifies Transcriptional Regulators of Early Human Embryonic Development
Source: PLoS Genet. 2015 Aug 19;11(8):e1005428. doi: 10.1371/journal.pgen.1005428 (PMC4546122; doi:10.1371/journal.pgen.1005428)
Supplement: S7 Table — (XLSX) [file pgen.1005428.s022.xlsx]

## Sheet: table_zygotic_repress
GeneSymbol	SDC(4-cell)	Oocyte Median Expression	hESC Median Expression	4-cell Median Expression	4-cell Average Expression State	OCT4 Target	SOX2 Target	NANOG Target
ABCC9	0.117762	0.0257736	1.66938	0.325448	LOW	FALSE	FALSE	FALSE
ACBD7	0.0789184	0.0767723	0.716017	0.177854	LOW	FALSE	FALSE	FALSE
ADAMTS4	0.203949	0.172485	0.341457	0.218142	LOW	FALSE	FALSE	TRUE
AKAP12	0.448938	0.0156672	4.16151	0.0207307	LOW	FALSE	FALSE	FALSE
ANKHD1	0.194039	0.41774	3.90211	0.307561	LOW	TRUE	TRUE	FALSE
ANKHD1-EIF4EBP3	0.234758	0.444284	3.1297	0.39002	LOW	FALSE	FALSE	FALSE
AP1S3	0.353416	0.997236	1.99886	0.555749	LOW	FALSE	FALSE	FALSE
APOBEC3A	0.206799	0.624757	2.21472	1.00358	LOW	FALSE	FALSE	FALSE
APOBEC3D	0.152952	0.378262	1.22446	0.518749	LOW	FALSE	TRUE	TRUE
APOL1	0.168327	0.588504	2.2998	0.924683	LOW	FALSE	FALSE	FALSE
APOL4	0.316527	0.10199	0.557029	0.567536	LOW	FALSE	FALSE	FALSE
ARSK	0.431313	2.66982	2.39957	0.41427	LOW	FALSE	FALSE	FALSE
ASMTLAS	0.108276	0.376168	0.610373	0.345184	LOW	FALSE	FALSE	FALSE
ATM	0.325586	1.84302	1.2566	0.862166	LOW	FALSE	FALSE	FALSE
AXL	0.0982428	0.0949657	3.74788	0.152947	LOW	FALSE	FALSE	FALSE
B3GNT6	0.127445	0.198773	0.400934	0.278061	LOW	FALSE	FALSE	FALSE
BCL2L15	0.289975	0.165376	0.487055	0.180368	LOW	FALSE	FALSE	FALSE
BMS1P1	0.183034	0.155988	0.981177	0.287003	LOW	FALSE	FALSE	FALSE
BMS1P4	0.162783	0.327819	0.395167	0.408717	LOW	FALSE	FALSE	FALSE
BMS1P5	0.19028	0.346818	1.14945	0.242266	LOW	FALSE	FALSE	FALSE
BNIPL	0.255801	0.379004	0.387093	0.617076	LOW	FALSE	FALSE	FALSE
BOLA2	0.289957	0.876762	4.56681	0.682746	LOW	FALSE	FALSE	FALSE
C10orf110	0.326127	0.454388	1.57584	0.524157	LOW	FALSE	FALSE	FALSE
C10orf72	0.148308	0.606657	1.289	0.698979	LOW	FALSE	FALSE	FALSE
C18orf16	0.132348	0.365888	0.822075	0.284576	LOW	FALSE	FALSE	FALSE
C1orf161	0.150766	0.10408	1.74404	0.691601	LOW	FALSE	FALSE	FALSE
C1orf229	0.158015	0.791415	1.56556	0.775158	LOW	FALSE	FALSE	FALSE
C1orf69	0.216081	0.281574	0.346048	0.358844	LOW	FALSE	FALSE	FALSE
C1RL	0.104541	0.627257	1.04434	0.298069	LOW	FALSE	FALSE	FALSE
C2orf67	0.374278	1.44783	1.82779	0.401567	LOW	FALSE	FALSE	FALSE
C3orf47	0.121301	0.4244	1.09939	0.520996	LOW	FALSE	FALSE	FALSE
C6orf123	0.13034	0.165256	0.553707	0.446745	LOW	FALSE	FALSE	FALSE
C8orf79	0.142625	0.125971	0.365373	0.344911	LOW	FALSE	FALSE	FALSE
C8orf80	0.0541491	0.0990862	0.3417	0.154469	LOW	FALSE	FALSE	FALSE
CA5B	0.165098	0.687778	1.62872	0.797778	LOW	FALSE	FALSE	FALSE
CABP7	0.236865	0.0573558	1.13147	0.444043	LOW	FALSE	FALSE	FALSE
CBWD5	0.328799	2.55628	3.16928	0.9516	LOW	FALSE	FALSE	FALSE
CBWD6	0.314146	2.73257	2.92044	1.04318	LOW	FALSE	FALSE	FALSE
CC2D2A	0.12545	0.0803231	1.69878	0.148537	LOW	FALSE	FALSE	FALSE
CCR6	0.138608	0.496131	0.665607	0.315474	LOW	FALSE	FALSE	FALSE
CD300LG	0.179135	0.193625	0.390626	0.198288	LOW	FALSE	FALSE	FALSE
CEP290	0.361068	1.73378	1.02763	0.763163	LOW	FALSE	FALSE	FALSE
CHML	0.468434	0.208801	2.64134	0.188771	LOW	FALSE	FALSE	FALSE
CLEC7A	0.134145	0.526367	0.331835	0.294917	LOW	TRUE	FALSE	TRUE
COX19	0.322056	1.62604	1.98071	0.0562834	LOW	FALSE	FALSE	FALSE
CSDAP1	0.0974888	0.118132	0.880183	0.142819	LOW	FALSE	FALSE	FALSE
DGCR5	0.0569567	0.302966	0.558506	0.195442	LOW	FALSE	FALSE	FALSE
DHDPSL	0.155507	0.869204	1.08	0.732726	LOW	FALSE	FALSE	FALSE
DSC3	0.097205	0.978122	0.96239	0.426809	LOW	TRUE	FALSE	FALSE
DSG3	0.142781	0.856785	0.92522	0.507974	LOW	FALSE	FALSE	FALSE
DTX3L	0.101516	0.184187	0.533228	0.24714	LOW	FALSE	FALSE	FALSE
DYDC1	0.309931	0.167679	0.545258	0.461752	LOW	FALSE	FALSE	FALSE
EIF5A2	0.39883	0.335486	1.07738	0.267887	LOW	FALSE	FALSE	FALSE
EMX2OS	0.093905	0.0711857	0.227414	0.16359	LOW	FALSE	FALSE	FALSE
F2R	0.372438	0.414613	3.73233	0.501225	LOW	FALSE	FALSE	FALSE
FAM114A1	0.173698	0.28989	2.34852	0.54103	LOW	FALSE	FALSE	FALSE
FAM116A	0.166558	1.46957	2.19237	0.872886	LOW	FALSE	FALSE	FALSE
FAM23A	0.09811	0.207663	0.247828	0.185185	LOW	FALSE	FALSE	FALSE
FAM35B2	0.102787	0.0975	0.573914	0.2503	LOW	FALSE	FALSE	FALSE
FAM74A3	0.133783	0.213289	0.664804	0.353851	LOW	FALSE	FALSE	FALSE
FBXO48	0.270237	0.527725	0.360659	0.207769	LOW	FALSE	FALSE	FALSE
FCAR	0.106522	0.52685	1.15162	0.637565	LOW	FALSE	FALSE	FALSE
FDPSL2A	0.0849562	0.241102	0.777668	0.423528	LOW	FALSE	FALSE	FALSE
FGB	0.0813376	0.27111	0.341744	0.133541	LOW	FALSE	FALSE	FALSE
FGF5	0.073997	0.0525848	1.04001	0.183776	LOW	FALSE	FALSE	FALSE
FLJ39739	0.150036	0.0610494	1.35689	0.200373	LOW	FALSE	FALSE	TRUE
FLJ41200	0.143525	0.236392	0.850907	0.388272	LOW	FALSE	FALSE	FALSE
FLJ43826	0.0666294	0.232618	0.293488	0.23187	LOW	FALSE	FALSE	FALSE
FLJ45445	0.296738	0.432379	0.960252	0.688871	LOW	FALSE	FALSE	FALSE
FLJ46361	0.155532	0.175136	0.241291	0.160304	LOW	FALSE	FALSE	FALSE
FRRS1	0.0968436	0.141613	0.379301	0.337358	LOW	FALSE	FALSE	FALSE
FUT1	0.103854	0.120053	0.480464	0.185715	LOW	FALSE	FALSE	FALSE
FUT6	0.325767	0.0810012	0.283223	0.291479	LOW	FALSE	FALSE	FALSE
GAL3ST4	0.125696	0.21807	0.648229	0.236729	LOW	FALSE	FALSE	FALSE
GATC	0.377134	1.24933	4.20129	1.13799	LOW	FALSE	FALSE	FALSE
GBP4	0.132438	0.953019	1.39206	0.631763	LOW	FALSE	FALSE	FALSE
GLIPR1L2	0.337464	0.640729	0.706412	0.218981	LOW	FALSE	FALSE	FALSE
GNE	0.236161	1.17042	1.47328	1.11603	LOW	FALSE	FALSE	FALSE
GOLGA6L6	0.286408	0.225012	0.375773	0.422183	LOW	FALSE	FALSE	FALSE
GOLGA8B	0.345082	0.199546	1.50097	0.181171	LOW	FALSE	FALSE	FALSE
GPR155	0.308765	0.464519	0.170102	0.225032	LOW	FALSE	FALSE	FALSE
GPR65	0.163311	0.26347	0.952246	0.481604	LOW	FALSE	FALSE	FALSE
GPR81	0.10197	0.154996	0.338624	0.194353	LOW	FALSE	FALSE	FALSE
GPR82	0.132905	0.396322	0.276245	0.455484	LOW	FALSE	FALSE	FALSE
GSDMA	0.17207	0.226732	0.271993	0.190169	LOW	FALSE	FALSE	FALSE
GUCA1B	0.311698	1.53958	1.09501	0.36838	LOW	FALSE	FALSE	FALSE
GUSBP3	0.263096	0.32273	2.93233	0.397373	LOW	FALSE	FALSE	FALSE
HCG2P7	0.204572	0.271519	0.623926	0.46645	LOW	FALSE	FALSE	FALSE
HSD17B13	0.17256	0.928563	1.06886	0.707488	LOW	FALSE	FALSE	FALSE
IAPP	0.227432	0.171961	0.982565	0.382619	LOW	FALSE	FALSE	FALSE
IFIT3	0.0834081	0.305111	0.630342	0.201664	LOW	FALSE	FALSE	FALSE
IL11	0.0918985	0.252384	0.343559	0.140997	LOW	FALSE	FALSE	FALSE
IL12RB1	0.260621	0.157079	0.28498	0.299309	LOW	FALSE	FALSE	FALSE
IRGQ	0.250982	0.619956	2.29755	0.503503	LOW	FALSE	FALSE	FALSE
JAK3	0.0654556	0.263168	0.765268	0.247975	LOW	FALSE	FALSE	FALSE
KBTBD12	0.158531	1.15973	1.08916	0.779972	LOW	FALSE	FALSE	FALSE
KCNJ5	0.246294	0.251789	0.438143	0.364785	LOW	FALSE	FALSE	FALSE
KIAA1324	0.155244	0.361217	0.862334	0.5229	LOW	FALSE	FALSE	FALSE
KIAA1875	0.0460981	0.135316	0.235048	0.167612	LOW	FALSE	FALSE	FALSE
KLRD1	0.250433	0.436531	1.01096	0.685226	LOW	FALSE	FALSE	FALSE
LCTL	0.132919	0.118034	1.51962	0.524336	LOW	FALSE	FALSE	FALSE
LILRB3	0.327452	0.605443	0.842218	0.675993	LOW	FALSE	FALSE	FALSE
LIMS3-LOC440895	0.100556	0.359158	0.950684	0.227684	LOW	FALSE	FALSE	FALSE
LLGL1	0.155609	0.26464	0.79292	0.525369	LOW	FALSE	FALSE	FALSE
LOC100128288	0.188507	0.331533	1.28819	0.701232	LOW	FALSE	FALSE	FALSE
LOC100128398	0.180285	0.337525	0.78022	0.285946	LOW	FALSE	FALSE	FALSE
LOC100130557	0.116307	0.129989	0.40234	0.43564	LOW	FALSE	FALSE	FALSE
LOC100131257	0.0728136	0.128012	0.717395	0.294115	LOW	FALSE	FALSE	FALSE
LOC100132062	0.301391	0.577371	1.68642	0.823085	LOW	FALSE	FALSE	FALSE
LOC100132077	0.333421	1.26951	1.07603	0.429518	LOW	FALSE	FALSE	FALSE
LOC100132287	0.330296	0.647738	1.49433	0.775957	LOW	FALSE	FALSE	FALSE
LOC100133161	0.259889	0.45264	1.39242	0.612917	LOW	FALSE	FALSE	FALSE
LOC100190938	0.163356	0.524483	2.32014	0.882646	LOW	FALSE	FALSE	FALSE
LOC100499405	0.109197	0.266062	0.263898	0.126248	LOW	FALSE	FALSE	FALSE
LOC145820	0.126955	0.370403	0.564752	0.29178	LOW	FALSE	FALSE	FALSE
LOC283089	0.422223	0.546303	0.61954	0.250887	LOW	FALSE	FALSE	FALSE
LOC283267	0.245993	0.760901	3.00958	1.14762	LOW	FALSE	FALSE	FALSE
LOC283663	0.241547	0.136883	0.237619	0.250167	LOW	FALSE	FALSE	FALSE
LOC283731	0.17423	0.0984237	0.320772	0.210194	LOW	FALSE	FALSE	FALSE
LOC284232	0.177879	0.236777	1.06402	0.604968	LOW	FALSE	FALSE	FALSE
LOC284379	0.14365	0.136724	0.473829	0.198183	LOW	FALSE	FALSE	FALSE
LOC284454	0.163937	0.226881	1.51972	0.567417	LOW	FALSE	FALSE	FALSE
LOC286186	0.0969333	0.163267	0.52792	0.292543	LOW	FALSE	FALSE	FALSE
LOC286467	0.232234	0.411544	2.28529	0.278072	LOW	FALSE	FALSE	FALSE
LOC347376	0.31685	1.08935	1.19402	0.43804	LOW	FALSE	FALSE	FALSE
LOC389641	0.107525	0.189293	0.723482	0.252265	LOW	FALSE	FALSE	FALSE
LOC391322	0.113826	0.218509	0.533985	0.421396	LOW	FALSE	FALSE	FALSE
LOC400931	0.264253	0.38686	1.13218	0.479673	LOW	FALSE	FALSE	FALSE
LOC401233	0.129533	0.230595	1.34508	0.247816	LOW	FALSE	FALSE	FALSE
LOC440300	0.0977917	0.73528	0.435822	0.659671	LOW	FALSE	FALSE	FALSE
LOC440970	0.0487125	0.236212	0.342658	0.142974	LOW	FALSE	FALSE	FALSE
LOC441454	0.318191	0.648083	2.78493	0.685311	LOW	FALSE	FALSE	FALSE
LOC442293	0.190167	0.127469	1.77503	0.579871	LOW	FALSE	FALSE	FALSE
LOC442459	0.144032	0.256233	0.343267	0.391294	LOW	FALSE	FALSE	FALSE
LOC643406	0.348768	0.0682849	2.18538	0.660476	LOW	FALSE	FALSE	FALSE
LOC644165	0.287193	0.172775	0.993434	0.799732	LOW	FALSE	FALSE	FALSE
LOC646214	0.202187	0.38773	2.25435	1.07547	LOW	FALSE	FALSE	FALSE
LOC646471	0.113704	0.157975	0.60146	0.247943	LOW	FALSE	FALSE	FALSE
LOC728264	0.121831	0.101972	0.210219	0.211375	LOW	FALSE	FALSE	FALSE
LOC728640	0.331863	2.49328	1.0318	0.80592	LOW	FALSE	FALSE	FALSE
LOC729020	0.193833	0.381361	0.810754	0.419938	LOW	FALSE	FALSE	FALSE
LOC729603	0.189793	0.467038	1.65227	0.76827	LOW	FALSE	FALSE	FALSE
LOC90834	0.357069	0.658374	1.94701	1.15373	LOW	FALSE	FALSE	FALSE
LRRN4CL	0.136426	0.405395	1.17521	0.404857	LOW	FALSE	FALSE	FALSE
LY75	0.0533377	0.163076	0.455421	0.132723	LOW	FALSE	FALSE	FALSE
MACF1	0.351805	1.2081	3.26595	0.797605	LOW	FALSE	FALSE	FALSE
MAP4K1	0.176907	0.148808	1.28078	0.84926	LOW	FALSE	FALSE	FALSE
MEFV	0.0707174	0.292036	0.927236	0.356298	LOW	FALSE	FALSE	FALSE
MLANA	0.211991	0.202925	0.749556	0.436815	LOW	FALSE	FALSE	FALSE
MPPED2	0.0809224	0.0979684	1.56486	0.161083	LOW	FALSE	FALSE	FALSE
MRGPRX3	0.368554	0.687871	0.444329	0.723768	LOW	FALSE	FALSE	FALSE
MS4A10	0.081326	0.178249	0.349728	0.232687	LOW	FALSE	FALSE	FALSE
MTRNR2L5	0.063346	0.145441	0.243698	0.269202	LOW	FALSE	FALSE	FALSE
NACA2	0.191467	0.210208	0.388412	0.383967	LOW	FALSE	FALSE	FALSE
NACAP1	0.239074	0.330795	0.671062	0.463305	LOW	FALSE	FALSE	FALSE
NAP1L6	0.065156	0.271201	1.62863	0.140264	LOW	FALSE	FALSE	FALSE
OPHN1	0.352004	0.620491	1.97661	0.671754	LOW	FALSE	FALSE	FALSE
OR7D2	0.0823596	0.192554	0.450274	0.227142	LOW	FALSE	FALSE	FALSE
ORAI2	0.148552	0.795138	2.09988	0.372663	LOW	FALSE	FALSE	FALSE
OTUD6A	0.192796	0.65293	1.62773	1.13132	LOW	FALSE	FALSE	FALSE
PABPC1P2	0.326543	0.0715627	0.407225	0.330548	LOW	FALSE	FALSE	FALSE
PAPLN	0.194224	0.489447	0.959832	0.314959	LOW	FALSE	FALSE	FALSE
PCDHB9	0.165376	0.347052	0.804242	0.422532	LOW	FALSE	FALSE	FALSE
PIGR	0.19212	0.0458897	0.701726	0.193715	LOW	FALSE	FALSE	FALSE
PLEKHA2	0.247957	0.0801863	0.747695	0.136982	LOW	FALSE	FALSE	FALSE
PLEKHG2	0.131743	0.321715	0.98825	0.17015	LOW	FALSE	FALSE	FALSE
POU5F1P3	0.261253	0.152403	3.53653	0.496814	LOW	FALSE	FALSE	FALSE
POU5F1P4	0.10524	0.0651767	2.44063	0.152478	LOW	FALSE	FALSE	FALSE
PPIAL4B	0.291141	0.866381	1.08673	0.99492	LOW	FALSE	FALSE	FALSE
PPIAL4D	0.131046	0.548686	0.594551	0.321173	LOW	FALSE	FALSE	FALSE
PPIAL4F	0.192894	0.387916	0.587601	0.252402	LOW	FALSE	FALSE	FALSE
PPIL6	0.335658	0.756461	0.516648	0.37577	LOW	FALSE	FALSE	FALSE
PPP1R2P1	0.167075	0.697356	1.14102	0.809606	LOW	FALSE	FALSE	FALSE
PTK6	0.106831	0.309574	0.401377	0.254414	LOW	FALSE	FALSE	FALSE
QPCTL	0.283627	0.308979	0.985412	0.50978	LOW	FALSE	FALSE	FALSE
RAB6C	0.301118	0.981871	0.294244	0.410698	LOW	FALSE	FALSE	FALSE
RGPD2	0.347733	0.825773	0.473578	0.657731	LOW	FALSE	FALSE	FALSE
RGPD3	0.167613	0.627582	0.465473	0.287619	LOW	FALSE	FALSE	FALSE
RGPD4	0.109436	0.941422	0.453549	0.269605	LOW	FALSE	FALSE	FALSE
RNF138P1	0.0840262	0.109611	0.283707	0.229433	LOW	FALSE	FALSE	FALSE
RNF207	0.183071	0.234676	0.462009	0.190899	LOW	FALSE	FALSE	FALSE
RNF222	0.0970132	0.124442	0.236829	0.266083	LOW	FALSE	FALSE	FALSE
SACS	0.367481	1.0437	1.14798	0.709077	LOW	FALSE	FALSE	FALSE
SC65	0.122295	0.168501	3.70419	0.333769	LOW	FALSE	FALSE	FALSE
SCARF1	0.186778	0.125537	0.503063	0.24673	LOW	FALSE	FALSE	FALSE
SCD5	0.115688	0.180807	0.367246	0.175182	LOW	FALSE	FALSE	FALSE
SGSM1	0.123907	0.518347	0.722584	0.492326	LOW	FALSE	FALSE	FALSE
SH3BP2	0.260465	0.141634	0.416058	0.190561	LOW	FALSE	FALSE	FALSE
SHISA9	0.295982	0.832357	4.52414	0.651178	LOW	FALSE	FALSE	FALSE
SHOX	0.261091	0.213764	0.245244	0.228161	LOW	FALSE	FALSE	FALSE
SHROOM1	0.301643	0.730948	2.08433	0.954544	LOW	FALSE	FALSE	FALSE
SHROOM3	0.310613	0.852617	1.93713	0.741164	LOW	FALSE	FALSE	FALSE
SLC13A1	0.231334	0.178522	0.622122	0.15136	LOW	FALSE	FALSE	TRUE
SLC14A2	0.195692	0.297205	0.727161	0.723949	LOW	FALSE	FALSE	FALSE
SLC26A4	0.0679589	1.05576	0.427102	0.248745	LOW	FALSE	FALSE	FALSE
SLC2A4	0.242017	0.196899	0.343154	0.148296	LOW	FALSE	FALSE	FALSE
SLC35F1	0.109582	0.25808	1.49825	0.226166	LOW	FALSE	FALSE	FALSE
SLC44A4	0.190963	0.73476	0.707968	0.836177	LOW	FALSE	FALSE	FALSE
SLC7A5P2	0.387815	0.438492	1.58057	0.916228	LOW	FALSE	FALSE	FALSE
SLC9A4	0.119992	0.0209073	0.980466	0.205033	LOW	FALSE	FALSE	FALSE
SLCO1A2	0.0768624	0.39229	1.04669	0.156558	LOW	FALSE	FALSE	FALSE
SPN	0.119758	0.148707	0.546641	0.268771	LOW	FALSE	FALSE	FALSE
SPRED1	0.332193	0.657628	2.25832	0.573705	LOW	TRUE	TRUE	TRUE
ST6GAL2	0.0602411	0.0251975	1.73314	0.315475	LOW	TRUE	TRUE	TRUE
STAC2	0.317214	1.03785	2.76668	0.776397	LOW	FALSE	FALSE	FALSE
STAG2	0.39861	0.0275393	3.98078	0.0275031	LOW	FALSE	FALSE	FALSE
STAR	0.287586	0.465644	0.704597	0.283423	LOW	FALSE	FALSE	FALSE
STEAP2	0.0818388	0.157858	1.53448	0.312896	LOW	TRUE	TRUE	TRUE
SUZ12P	0.0723716	0.0873576	0.6626	0.0575735	LOW	FALSE	FALSE	FALSE
SYNPO2L	0.198448	0.735276	0.437173	0.248548	LOW	FALSE	FALSE	FALSE
SYT15	0.0864304	0.152909	0.391955	0.241953	LOW	FALSE	FALSE	FALSE
TBXA2R	0.176418	0.418214	0.883161	0.487559	LOW	FALSE	FALSE	FALSE
TLCD2	0.149947	0.509623	1.4386	0.665426	LOW	FALSE	FALSE	FALSE
TLR10	0.109314	0.403373	0.41485	0.467932	LOW	FALSE	FALSE	FALSE
TLR7	0.10002	0.164781	0.488389	0.331992	LOW	FALSE	FALSE	FALSE
TMEM130	0.185732	0.551637	1.07366	0.471475	LOW	FALSE	FALSE	FALSE
TMEM164	0.426308	2.05384	0.189092	0.955586	LOW	FALSE	FALSE	FALSE
TMEM212	0.216881	0.100801	2.9257	0.737574	LOW	FALSE	FALSE	FALSE
TNFSF14	0.124155	0.144911	0.54999	0.32425	LOW	FALSE	FALSE	FALSE
TOP1P1	0.190228	0.578362	0.655878	0.453751	LOW	FALSE	FALSE	FALSE
TRIM58	0.313062	1.50758	0.880588	0.436242	LOW	FALSE	FALSE	FALSE
TRIM65	0.319865	0.304223	1.01531	0.142729	LOW	FALSE	FALSE	FALSE
TUBB4	0.424055	0.103302	2.95787	0.184165	LOW	FALSE	FALSE	FALSE
UBP1	0.387766	0.368917	3.78786	0.362508	LOW	FALSE	TRUE	TRUE
UCKL1AS	0.125241	1.1702	1.58115	1.04611	LOW	FALSE	FALSE	FALSE
UPK1B	0.156421	0.496729	0.857546	0.64947	LOW	FALSE	FALSE	FALSE
VSIG1	0.133392	0.636885	1.3059	0.731994	LOW	FALSE	FALSE	FALSE
WASH3P	0.330953	0.435676	0.966197	0.43077	LOW	FALSE	FALSE	FALSE
WBP11P1	0.125682	0.540439	0.407835	0.443181	LOW	FALSE	FALSE	FALSE
WDR55	0.458068	0.713751	2.38683	0.737477	LOW	FALSE	FALSE	FALSE
XKR9	0.222707	0.564392	0.994382	0.206345	LOW	FALSE	FALSE	FALSE
ZC3H12D	0.121166	0.244447	0.615989	0.363547	LOW	FALSE	FALSE	FALSE
ZNF208	0.0872941	0.0468675	3.48414	0.031572	LOW	FALSE	FALSE	FALSE
ZNF286B	0.35314	0.240435	3.02197	0.392944	LOW	FALSE	FALSE	FALSE
ZNF429	0.282847	0.280332	1.24746	0.172253	LOW	FALSE	FALSE	FALSE
ZNF471	0.141659	0.151603	1.30598	0.284248	LOW	FALSE	FALSE	FALSE
ZNF785	0.219652	0.203924	0.700321	0.172933	LOW	FALSE	FALSE	FALSE
ZNF793	0.296344	0.885255	1.95845	1.04227	LOW	FALSE	FALSE	FALSE
ZNHIT6	0.322002	0.908194	2.07886	0.217725	LOW	FALSE	FALSE	FALSE
